# Supplementary material for: Knowledge and attitudes of physicians toward research ethics and scientific misconduct in Lebanon
Source: BMC Med Ethics. 2020 May 14;21:39. doi: 10.1186/s12910-020-00475-5 (PMC7227247; doi:10.1186/s12910-020-00475-5)
Supplement: Supplementary file 5 — Additional file 5. Raw data as spss file. [file 12910_2020_475_MOESM5_ESM.xlsx]

## Sheet: Additional File 5- Raw Data
I1	I2	I3	I311	I4	I5	I5_other	I7	I8	I88	I888	I8888	I9	I99	I999	I9999	I10	I10A	I10B	II1	II2	II3	II4	II5	II6	II7	II8	II9	II10_1	II10_2	II10_3	II10_4	II10_5	II11_1	II11_2	II11_3	II11_4	II11_5	II12	II13	II14	II15	II16	II17	II18	I19	II20	II21	I22	II23
31-45	Male	PhD	2007	Assistant Professor	9999	9999	11	Yes	2	Yes	Yes	Yes	Yes	Yes	Yes	9999	9999	9999	Yes	Yes	Yes	2	Yes	Yes	No	Yes	To protect the welfare of people	Not selected	Not selected	Not selected	Not selected	Yes	Yes	Yes	Not selected	Yes	Not selected	Yes	No	No	9999	Yes	Yes	The hospital or Institute	Yes	Yes	Yes	Yes	Yes
31-45	Female	MD	2010	Assistant Professor	9999	9999	30	Yes	1	No	Yes	No	9999	9999	9999	9999	9999	9999	Yes	No	Yes	9999	Yes	Yes	Yes	Yes	To protect the welfare of people	Not selected	Not selected	Not selected	Not selected	Yes	Not selected	Not selected	Not selected	Yes	Not selected	Yes	Yes	Yes	9999	No	I don't know	The patient	I don't know	I don't know	I don't know	No	9999
9999	Female	MD	2000	9999	9999	9999	9999	Yes	9999	No	No	Yes	Yes	No	No	9999	9999	9999	Yes	No	Yes	1	Yes	Yes	Yes	Yes	To protect the welfare of people	Not selected	Not selected	Not selected	Not selected	Yes	Yes	Yes	Not selected	Yes	Not selected	Yes	No	No	9999	No	Yes	The patient	Yes	Yes	Yes	Yes	Yes
31-45	Male	MD	2009	Clinician	9999	9999	3	Yes	5	No	Yes	No	9999	9999	9999	9999	9999	9999	Yes	Yes	Yes	1	Yes	Yes	Yes	Yes	To protect the welfare of people	Yes	Yes	Yes	Not selected	Not selected	Yes	Yes	Yes	Yes	Not selected	Yes	No	No	9999	No	Yes	The hospital or Institute	Yes	Yes	Yes	Yes	Yes
31-45	Male	MD	2012	Senior Lecturer	9999	9999	3	No	9999	No	Yes	No	No	No	No	9999	9999	9999	Yes	No	Yes	2	Yes	Yes	Yes	Yes	To protect the welfare of people	Not selected	Not selected	Not selected	Not selected	Yes	Not selected	Not selected	Not selected	Yes	Not selected	Yes	Yes	Yes	9999	No	Yes	The investigator	Yes	Yes	Yes	No	No
31-45	Female	MD	2015	Clinician	9999	9999	4	Yes	5	No	No	Yes	Yes	No	No	9999	9999	9999	Yes	Yes	Yes	1	Yes	Yes	Yes	Yes	To protect the welfare of people	Not selected	Not selected	Not selected	Not selected	Yes	Not selected	Not selected	Not selected	Yes	Not selected	Yes	Yes	No	9999	No	Yes	The patient	Yes	Yes	Yes	Yes	Yes
>45	Female	PhD	1998	Professor	9999	9999	25	Yes	20	No	No	Yes	Yes	No	No	9999	9999	9999	Yes	No	Yes	1	Yes	Yes	No	Yes	To protect the welfare of people	Yes	Yes	Yes	Not selected	Not selected	Yes	Yes	Not selected	Yes	Not selected	Yes	No	Yes	9999	No	Yes	The patient	Yes	Yes	Yes	No	No
>45	Male	9999	1982	Professor	Pediatric	9999	30	Yes	10	Yes	No	No	No	No	No	9999	9999	9999	Yes	No	Yes	1	Yes	Yes	Yes	Yes	To protect the welfare of people	Not selected	Not selected	Not selected	Not selected	Yes	Yes	Yes	Not selected	Yes	Not selected	Yes	No	No	9999	No	Yes	The patient	Yes	Yes	Yes	Yes	Yes
>45	Male	PhD	1991	Professor	9999	9999	30	Yes	9999	No	Yes	Yes	Yes	No	Yes	9999	9999	9999	Yes	No	Yes	1	Yes	Yes	Yes	No	To protect the welfare of people	Not selected	Not selected	Not selected	Not selected	Yes	Yes	Not selected	Not selected	Yes	Not selected	Yes	No	No	9999	Yes	Yes	The patient	Yes	Yes	Yes	Yes	Yes
>45	Male	Board certified	1993	Associate Professor	Obstetrics/ Gynecology	9999	25	Yes	4	Yes	No	No	No	No	No	9999	9999	9999	Yes	No	No	1	Yes	Yes	Yes	Yes	To protect the welfare of people	Not selected	Not selected	Not selected	Not selected	Yes	Yes	Yes	Not selected	Yes	Not selected	Yes	No	No	9999	No	No	The hospital or Institute	Yes	Yes	I don't know	No	9999
31-45	Male	MD	2009	Clinician	9999	9999	9999	Yes	60	No	Yes	Yes	Yes	No	No	9999	9999	9999	Yes	No	No	1	Yes	Yes	No	Yes	To protect the welfare of people	Not selected	Yes	Not selected	Yes	Not selected	Yes	Yes	Yes	Yes	Not selected	Yes	Yes	No	9999	No	Yes	The investigator	Yes	Yes	Yes	Yes	No
31-45	Male	MD	2014	9999	9999	9999	5	Yes	12	No	No	No	No	No	No	9999	9999	9999	Yes	No	No	2	Yes	Yes	No	Yes	To protect the welfare of people	Not selected	Not selected	Not selected	Not selected	Yes	Yes	Yes	Not selected	Yes	Not selected	Yes	Yes	No	9999	No	Yes	The patient	Yes	Yes	Yes	No	9999
31-45	Female	MD	2014	Clinician	Obstetrics/ Gynecology	9999	5	No	9999	Yes	Yes	No	No	No	No	9999	9999	9999	Yes	No	Yes	1	Yes	Yes	No	Yes	To protect the welfare of people	Not selected	Not selected	Not selected	Not selected	Yes	Yes	Yes	Yes	Yes	Not selected	Yes	Yes	No	9999	No	Yes	The patient	Yes	Yes	Yes	No	No
31-45	Male	Board certified	2018	Clinician	9999	9999	6	Yes	1	No	Yes	Yes	Yes	No	Yes	9999	9999	9999	Yes	No	No	2	No	Yes	Yes	uncertain	To protect the welfare of people	Not selected	Not selected	Not selected	Not selected	Yes	Yes	Yes	Yes	Yes	Not selected	Yes	Yes	No	9999	No	Yes	9999	Yes	Yes	No	No	9999
31-45	Female	MD	2017	Clinician	9999	9999	2	Yes	2	9999	No	No	No	No	No	9999	9999	9999	No	No	No	2	No	Yes	No	Yes	To protect the welfare of people	Not selected	Not selected	Not selected	Yes	Not selected	Not selected	Not selected	Not selected	Yes	Not selected	I don't Know	Yes	No	9999	No	I don't know	The hospital or Institute	I don't know	Yes	I don't know	No	9999
31-45	Male	MD	2014	Senior Lecturer	Obstetrics/ Gynecology	9999	4	Yes	3	No	No	No	No	No	No	9999	9999	9999	Yes	No	Yes	2	Yes	Yes	No	No	To protect the welfare of people	Not selected	Yes	Not selected	Not selected	Not selected	Not selected	Not selected	Not selected	Yes	Not selected	I don't Know	Yes	No	9999	No	I don't know	The patient	Yes	Yes	No	No	No
>45	Male	PhD	1990	Professor	9999	9999	32	Yes	6000	No	Yes	Yes	Yes	9999	Yes	9999	9999	9999	Yes	No	Yes	1	Yes	Yes	Yes	Yes	To protect the welfare of people	Not selected	Not selected	Not selected	Not selected	Yes	Yes	Yes	Yes	Yes	Not selected	Yes	Yes	No	9999	No	Yes	The investigator	Yes	Yes	No	No	9999
31-45	Male	MD	2014	Clinician	9999	9999	5	Yes	10	Yes	Yes	No	No	No	No	9999	9999	9999	Yes	No	Yes	2	Yes	Yes	Yes	Yes	To protect the welfare of people	Not selected	Not selected	Not selected	Not selected	Yes	Yes	Yes	Not selected	Yes	Not selected	Yes	Yes	No	9999	No	Yes	The hospital or Institute	Yes	Yes	Yes	Yes	Yes
31-45	Male	MD	2016	Clinician	Surgery	9999	2	9999	9999	9999	9999	9999	9999	9999	9999	9999	9999	9999	Yes	No	Yes	9999	No	Yes	Yes	uncertain	To protect the welfare of people	Not selected	Not selected	Not selected	Not selected	Not selected	Not selected	Not selected	Not selected	Yes	Not selected	Yes	Yes	No	9999	No	Yes	The hospital or Institute	Yes	Yes	Yes	No	9999
31-45	Male	Board certified	2015	Clinician	Internal Medicine	9999	4	Yes	1	No	Yes	No	No	No	No	9999	9999	9999	Yes	No	Yes	9999	Yes	Yes	Yes	Yes	To protect the welfare of people	Not selected	Not selected	Not selected	Not selected	Yes	Yes	Yes	Yes	Yes	Not selected	Yes	Yes	No	9999	No	Yes	The hospital or Institute	Yes	Yes	I don't know	No	9999
31-45	Female	MD	2014	Clinician	Pediatric	9999	5	Yes	1	No	Yes	9999	9999	9999	9999	9999	9999	9999	Yes	No	Yes	1	Yes	Yes	Yes	Yes	To protect the welfare of people	Not selected	Not selected	Not selected	Not selected	Yes	Yes	Yes	Yes	Yes	Not selected	Yes	Yes	No	9999	Yes	Yes	The patient	9999	Yes	Yes	No	No
31-45	9999	MD	2015	Clinician	9999	9999	4	Yes	1	No	Yes	Yes	Yes	No	Yes	9999	9999	9999	9999	No	No	9999	No	Yes	Yes	uncertain	To protect the welfare of people	Not selected	Yes	Not selected	Not selected	Not selected	Yes	Not selected	Not selected	Not selected	Not selected	Yes	Yes	No	9999	No	Yes	The hospital or Institute	Yes	No	I don't know	No	9999
31-45	Male	Board certified	2008	Associate Professor	9999	9999	9999	Yes	1	No	No	Yes	Yes	No	No	9999	9999	9999	Yes	No	Yes	1	Yes	Yes	Yes	Yes	To protect the welfare of people	Not selected	Not selected	Not selected	Not selected	Yes	Not selected	Not selected	Not selected	Yes	Not selected	Yes	Yes	Yes	9999	9999	Yes	The investigator	No	9999	No	No	9999
31-45	Male	MD	2012	9999	9999	9999	8	Yes	9999	Yes	No	No	No	No	No	9999	9999	9999	Yes	No	Yes	2	Yes	Yes	No	Yes	To protect the welfare of people	Not selected	Not selected	Not selected	Not selected	Yes	Yes	Yes	Yes	Yes	Not selected	No	No	No	9999	No	I don't know	The hospital or Institute	Yes	Yes	No	No	9999
31-45	Male	MD	2015	Clinician	9999	9999	4	No	9999	No	No	9999	No	No	No	9999	9999	9999	Yes	No	No	2	Yes	Yes	Yes	No	To protect the welfare of people	Not selected	Not selected	Not selected	Not selected	Yes	Yes	Yes	Not selected	Yes	Not selected	Yes	Yes	No	9999	No	Yes	The hospital or Institute	Yes	Yes	No	No	9999
>45	Female	MD	1965	Associate Professor	Pediatric	9999	9999	9999	9999	Yes	9999	No	9999	9999	9999	9999	9999	9999	9999	9999	9999	9999	9999	9999	9999	Yes	To protect the welfare of people	Not selected	Yes	Not selected	Not selected	Not selected	Yes	Yes	Yes	Yes	Not selected	Yes	Yes	9999	9999	No	Yes	The patient	Yes	Yes	I don't know	No	9999
>45	Male	Board certified	2002	Professor	Pediatric	9999	50	Yes	9999	No	No	No	No	No	No	9999	9999	9999	Yes	Yes	Yes	1	Yes	Yes	Yes	Yes	To protect the welfare of people	Not selected	Yes	Not selected	Not selected	Not selected	Yes	Yes	Yes	Yes	Not selected	Yes	Yes	Yes	9999	No	Yes	The hospital or Institute	Yes	Yes	Yes	No	9999
31-45	Male	MD	2016	9999	Pediatric	9999	2	9999	9999	9999	9999	9999	9999	9999	9999	9999	9999	9999	Yes	No	Yes	2	No	Yes	No	uncertain	To regulate the lives of people	Not selected	Not selected	Not selected	Not selected	Yes	Yes	Yes	Yes	Yes	Not selected	Yes	Yes	Yes	9999	No	Yes	The patient	Yes	Yes	I don't know	No	9999
31-45	Female	MD	2019	Clinician	9999	9999	9999	Yes	1	No	Yes	No	No	No	No	9999	9999	9999	Yes	No	No	9999	No	Yes	Yes	uncertain	To protect the welfare of people	Not selected	Not selected	Not selected	Not selected	Yes	Yes	Not selected	Not selected	Yes	Not selected	Yes	Yes	No	9999	No	Yes	The investigator	Yes	Yes	I don't know	No	No
>45	Male	MD	1992	Clinician	Surgery	9999	9999	Yes	9999	9999	9999	No	No	No	No	9999	9999	9999	Yes	No	Yes	1	Yes	Yes	Yes	Yes	To protect the welfare of people	Not selected	Not selected	Not selected	Not selected	Yes	Yes	Yes	Not selected	Yes	Not selected	Yes	Yes	No	9999	No	Yes	The hospital or Institute	Yes	Yes	No	No	9999
31-45	Male	MD	2011	Senior Lecturer	Pediatric	9999	5	Yes	3	No	Yes	No	No	No	No	9999	9999	9999	Yes	No	Yes	1	Yes	Yes	Yes	Yes	To protect the welfare of people	Yes	Yes	Yes	Not selected	Not selected	Yes	Yes	Not selected	Yes	Not selected	Yes	Yes	9999	9999	No	Yes	The investigator	Yes	Yes	Yes	Yes	Yes
31-45	Female	MD	2015	Clinician	9999	9999	3	Yes	9999	No	Yes	No	9999	9999	9999	9999	9999	9999	9999	9999	9999	9999	9999	9999	9999	9999	9999	Not selected	Not selected	Not selected	Not selected	Not selected	Not selected	Not selected	Not selected	Not selected	Not selected	9999	9999	9999	9999	9999	9999	9999	9999	9999	9999	9999	9999
>45	Male	Board certified	1980	Clinician	9999	9999	9999	No	9999	No	No	No	No	No	No	9999	9999	9999	Yes	No	Yes	1	Yes	Yes	Yes	9999	To protect the welfare of people	Not selected	Not selected	Not selected	Not selected	Yes	Not selected	Not selected	Not selected	Yes	Not selected	Yes	Yes	No	9999	No	No	The hospital or Institute	Yes	I don't know	I don't know	No	9999
31-45	Female	MD	2000	Clinician	Obstetrics/ Gynecology	9999	12	Yes	2	No	Yes	No	No	No	No	9999	9999	9999	No	No	No	9999	No	Yes	No	uncertain	To protect the welfare of people	Not selected	Not selected	Not selected	Yes	Not selected	Yes	Yes	Not selected	Yes	Not selected	Yes	I don't Know	No	9999	No	Yes	The patient	Yes	Yes	I don't know	No	9999
31-45	Male	MD	2009	Assistant Professor	9999	9999	10	Yes	3	No	No	No	No	No	No	9999	9999	9999	Yes	Yes	Yes	1	Yes	Yes	Yes	Yes	To protect the welfare of people	Not selected	Not selected	Not selected	Not selected	Yes	Not selected	Not selected	Not selected	Yes	Not selected	Yes	Yes	9999	9999	No	Yes	The investigator	Yes	Yes	No	No	9999
>45	Male	MD	1997	Clinician	9999	9999	18	9999	9999	9999	9999	No	9999	9999	9999	9999	9999	9999	No	No	No	2	No	Yes	No	uncertain	To protect the welfare of people	Not selected	Not selected	Not selected	Not selected	Yes	Not selected	Not selected	Not selected	Yes	Not selected	Yes	Yes	No	9999	9999	Yes	The investigator	Yes	Yes	Yes	No	9999
>45	Female	MD	1996	Associate Professor	Pediatric	9999	9999	Yes	9999	No	Yes	Yes	Yes	No	Yes	9999	9999	9999	Yes	No	Yes	2	Yes	Yes	Yes	Yes	To protect the welfare of people	Not selected	Not selected	Not selected	Not selected	Yes	Yes	Not selected	Yes	Yes	Not selected	Yes	Yes	No	9999	No	Yes	The hospital or Institute	Yes	Yes	Yes	Yes	Yes
31-45	Male	MD	2014	Clinician	9999	9999	4	Yes	2	No	No	No	No	No	No	9999	9999	9999	Yes	No	Yes	1	No	Yes	Yes	Yes	To protect the welfare of people	Yes	Yes	Yes	Yes	Yes	Yes	Not selected	Not selected	Not selected	Not selected	Yes	Yes	No	9999	No	Yes	The hospital or Institute	Yes	Yes	Yes	No	No
>45	Male	MD	2000	Clinician	9999	9999	20	No	9999	No	No	No	No	No	No	9999	9999	9999	No	No	No	9999	No	No	No	9999	9999	Not selected	Not selected	Not selected	Not selected	Yes	Not selected	Not selected	Not selected	Yes	Not selected	Yes	Yes	I don't know	9999	Yes	Yes	9999	9999	9999	9999	9999	9999
31-45	Male	MD	2009	Clinician	9999	9999	4	No	9999	No	No	No	No	No	No	9999	9999	9999	Yes	No	No	2	No	Yes	Yes	Yes	To protect the welfare of people	Not selected	Not selected	Not selected	Not selected	Yes	Not selected	Not selected	Not selected	Yes	Not selected	Yes	Yes	No	9999	No	Yes	The hospital or Institute	Yes	Yes	Yes	No	9999
31-45	Female	MD	2016	9999	9999	2015	4	Yes	5	No	No	Yes	Yes	No	No	9999	9999	9999	Yes	Yes	Yes	1	Yes	Yes	Yes	Yes	To protect the welfare of people	Not selected	Not selected	Not selected	Not selected	Yes	Yes	Yes	Yes	Yes	Not selected	Yes	Yes	No	9999	No	Yes	The patient	Yes	Yes	Yes	9999	Yes
31-45	Female	MD	2019	Clinician	Internal Medicine	9999	10	Yes	1	No	No	No	No	No	No	9999	9999	9999	Yes	No	No	1	Yes	Yes	No	Yes	To protect the welfare of people	Not selected	Not selected	Not selected	Yes	Not selected	Yes	Yes	Not selected	Yes	Not selected	Yes	Yes	No	9999	No	Yes	The hospital or Institute	No	9999	No	No	9999
9999	Male	PhD	2009	Assistant Professor	9999	9999	5	Yes	12	Yes	Yes	Yes	Yes	Yes	Yes	9999	9999	9999	Yes	No	Yes	1	Yes	Yes	Yes	Yes	To protect the welfare of people	Yes	Yes	Yes	Not selected	Not selected	Yes	Yes	Not selected	Yes	Not selected	Yes	No	No	9999	No	Yes	The patient	Yes	Yes	Yes	No	No
>45	Female	Board certified	1993	Professor	9999	9999	26	Yes	10	No	Yes	Yes	Yes	No	Yes	9999	9999	9999	Yes	No	Yes	1	Yes	Yes	Yes	Yes	To protect the welfare of people	Yes	Yes	Yes	Not selected	Not selected	Yes	Yes	Not selected	Yes	Not selected	Yes	Yes	No	9999	No	Yes	The hospital or Institute	Yes	Yes	Yes	Yes	Yes
31-45	Female	MD	2014	Assistant Professor	Internal Medicine	9999	5	Yes	5	No	No	No	No	No	No	9999	9999	9999	Yes	No	No	2	Yes	Yes	Yes	Yes	To protect the welfare of people	Not selected	Not selected	Not selected	Not selected	Yes	Yes	Yes	Not selected	Yes	Not selected	Yes	Yes	Yes	9999	No	Yes	9999	Yes	Yes	No	Yes	Yes
31-45	Female	MD	2017	Senior Lecturer	Pediatric	9999	9	Yes	1	No	No	No	No	No	No	9999	9999	9999	Yes	No	Yes	1	Yes	Yes	No	Yes	To protect the welfare of people	Not selected	Not selected	Not selected	Not selected	Yes	Yes	Yes	Not selected	Yes	Not selected	Yes	Yes	Yes	9999	No	Yes	9999	Yes	Yes	Yes	No	9999
31-45	Female	Board certified	9999	Assistant Professor	Pediatric	9999	9999	Yes	25	No	Yes	No	No	No	No	9999	9999	9999	Yes	Yes	Yes	1	Yes	Yes	Yes	Yes	To protect the welfare of people	Not selected	Not selected	Not selected	Not selected	Yes	Not selected	Not selected	Not selected	Yes	Not selected	Yes	Yes	No	9999	No	Yes	The patient	No	Yes	Yes	Yes	Yes
31-45	Female	MD	2006	Clinician	9999	9999	2	Yes	1	No	No	No	No	No	No	9999	9999	9999	Yes	No	Yes	1	Yes	Yes	No	Yes	To protect the welfare of people	Not selected	Not selected	Not selected	Not selected	Yes	Not selected	Not selected	Not selected	Yes	Not selected	Yes	Yes	No	9999	No	Yes	The investigator	Yes	Yes	Yes	No	No
>45	Male	MD	2000	Clinician	Surgery	9999	24	Yes	1	No	No	Yes	Yes	No	No	9999	9999	9999	Yes	No	No	9999	No	Yes	No	Yes	To protect the welfare of people	Not selected	Yes	Not selected	Not selected	Not selected	Yes	Yes	Yes	Yes	Not selected	Yes	Yes	No	9999	No	No	The hospital or Institute	Yes	Yes	I don't know	No	9999
31-45	Female	MD	2014	Clinician	Pediatric	9999	9999	Yes	9999	No	Yes	9999	9999	No	Yes	9999	9999	9999	Yes	No	No	2	No	Yes	No	uncertain	To protect the welfare of people	Not selected	Not selected	Not selected	Not selected	Yes	Not selected	Not selected	Not selected	Yes	Not selected	Yes	Yes	No	9999	No	Yes	The patient	No	9999	No	No	No
31-45	Male	MD	2017	Clinician	9999	9999	2	9999	9999	9999	9999	No	No	No	No	9999	9999	9999	No	No	No	2	Yes	Yes	Yes	uncertain	To protect the welfare of people	Not selected	Not selected	Not selected	Not selected	Yes	Yes	Not selected	Yes	Yes	Not selected	Yes	Yes	No	9999	No	No	The investigator	Yes	Yes	No	No	9999
31-45	Female	Board certified	2017	Senior Lecturer	9999	9999	3	Yes	2	No	No	No	No	No	No	9999	9999	9999	Yes	No	No	1	Yes	Yes	Yes	Yes	To protect the welfare of people	Not selected	Yes	Not selected	Not selected	Not selected	Yes	Yes	Not selected	Yes	Not selected	Yes	Yes	No	9999	No	Yes	9999	Yes	I don't know	I don't know	No	9999
31-45	Male	MD	2014	Clinician	9999	9999	3	No	0	No	No	No	No	No	No	9999	9999	9999	Yes	No	No	1	No	Yes	No	uncertain	To guide the life of people	Not selected	Not selected	Not selected	Not selected	Yes	Yes	Not selected	Not selected	Not selected	Not selected	Yes	Yes	No	9999	No	Yes	The investigator	Yes	Yes	I don't know	No	No
31-45	Female	MD	9999	9999	9999	9999	1	9999	9999	9999	9999	9999	9999	9999	9999	9999	9999	9999	No	No	No	1	Yes	Yes	Yes	Yes	To protect the welfare of people	Not selected	Not selected	Not selected	Not selected	Yes	Yes	Yes	Not selected	Yes	Not selected	Yes	Yes	No	9999	No	No	The investigator	Yes	Yes	Yes	Yes	Yes
31-45	Male	Board certified	2018	Assistant Professor	Internal Medicine	9999	3	Yes	11	Yes	Yes	No	No	No	No	9999	9999	9999	Yes	Yes	Yes	1	Yes	Yes	Yes	Yes	To protect the welfare of people	Yes	Yes	Yes	Not selected	Not selected	Yes	Yes	Yes	Yes	Not selected	Yes	No	Yes	9999	No	Yes	The hospital or Institute	Yes	Yes	Yes	No	9999
9999	Male	MD	9999	Clinician	9999	9999	9999	9999	9999	9999	9999	9999	9999	9999	9999	9999	9999	9999	9999	9999	Yes	1	Yes	Yes	9999	Yes	To regulate the lives of people	Not selected	Not selected	Not selected	Not selected	Not selected	Not selected	Not selected	Not selected	Not selected	Not selected	I don't Know	I don't Know	9999	9999	9999	9999	9999	Yes	Yes	No	9999	9999
31-45	Female	MD	1998	Clinician	9999	9999	20	Yes	1	9999	No	Yes	Yes	No	No	9999	9999	9999	Yes	Yes	Yes	9999	Yes	Yes	Yes	Yes	To protect the welfare of people	Not selected	Not selected	Not selected	Not selected	Yes	Yes	Yes	Yes	Yes	Not selected	Yes	Yes	No	9999	No	Yes	The hospital or Institute	Yes	Yes	Yes	Yes	Yes
>45	Male	Board certified	1985	Professor	9999	9999	9999	Yes	9999	No	No	Yes	Yes	No	No	9999	9999	9999	Yes	No	Yes	1	Yes	Yes	Yes	Yes	To protect the welfare of people	Not selected	Not selected	Not selected	Not selected	Yes	Yes	Yes	Not selected	Yes	Not selected	Yes	Yes	Yes	9999	No	Yes	9999	Yes	I don't know	I don't know	No	9999
31-45	Female	PhD	2010	Senior Lecturer	9999	9999	9	Yes	5	Yes	Yes	Yes	No	Yes	Yes	9999	9999	9999	Yes	No	Yes	2	Yes	Yes	Yes	Yes	To protect the welfare of people	Yes	Not selected	Not selected	Not selected	Yes	Yes	Yes	Yes	Yes	Not selected	Yes	Yes	No	9999	No	Yes	The hospital or Institute	Yes	Yes	No	No	No
31-45	Male	MD	2017	Clinician	9999	9999	2	Yes	2	No	Yes	Yes	Yes	No	Yes	9999	9999	9999	Yes	No	Yes	1	Yes	Yes	No	Yes	To protect the welfare of people	Not selected	Yes	Yes	Not selected	Not selected	Yes	Yes	Not selected	Yes	Not selected	Yes	Yes	No	9999	No	Yes	The hospital or Institute	Yes	Yes	I don't know	No	9999
31-45	Male	MD	2016	9999	9999	9999	5	Yes	20	Yes	Yes	No	No	No	No	9999	9999	9999	Yes	No	Yes	1	Yes	Yes	No	Yes	To protect the welfare of people	Not selected	Not selected	Not selected	Not selected	Yes	Yes	Yes	Not selected	Yes	Not selected	Yes	No	No	9999	No	Yes	The hospital or Institute	Yes	Yes	I don't know	No	9999
>45	Male	MD	9999	Associate Professor	Surgery	9999	18	Yes	9999	Yes	Yes	Yes	Yes	Yes	Yes	9999	9999	9999	Yes	No	No	2	Yes	Yes	Yes	Yes	To guide the life of people	Not selected	Yes	Not selected	Not selected	Not selected	Yes	Not selected	Not selected	Not selected	Not selected	Yes	Yes	No	9999	Yes	Yes	The hospital or Institute	Yes	Yes	Yes	Yes	No
31-45	Female	MD	2014	Clinician	9999	9999	5	Yes	4	No	No	No	No	No	No	9999	9999	9999	Yes	No	No	1	Yes	Yes	Yes	Yes	To protect the welfare of people	Not selected	Not selected	Not selected	Not selected	Yes	Yes	Yes	Yes	Yes	Not selected	Yes	Yes	Yes	9999	No	Yes	The hospital or Institute	Yes	Yes	Yes	No	9999
>45	Male	PhD	1986	Professor	Surgery	9999	36	No	9999	No	Yes	Yes	No	No	Yes	9999	9999	9999	Yes	No	Yes	1	Yes	Yes	No	Yes	To protect the welfare of people	Not selected	Not selected	Not selected	Yes	Not selected	Yes	Yes	Yes	Yes	Not selected	Yes	Yes	Yes	9999	No	Yes	The hospital or Institute	Yes	Yes	I don't know	Yes	Yes
>45	Male	MD	1994	Associate Professor	9999	9999	22	Yes	6	No	No	No	9999	9999	9999	9999	9999	9999	Yes	No	No	1	Yes	Yes	No	uncertain	To protect the welfare of people	Not selected	Not selected	Not selected	Not selected	Yes	Yes	Not selected	Not selected	Yes	Not selected	Yes	Yes	9999	9999	No	Yes	The investigator	No	Yes	I don't know	No	No
9999	Male	Board certified	1985	Clinician	Internal Medicine	9999	47	Yes	9999	No	No	No	No	No	No	9999	9999	9999	Yes	No	Yes	9999	Yes	Yes	No	9999	To protect the welfare of people	Not selected	Not selected	Not selected	Not selected	Yes	Not selected	Not selected	Not selected	Yes	Not selected	Yes	Yes	No	9999	No	Yes	The investigator	I don't know	9999	Yes	No	9999
9999	Female	MD	2017	Clinician	Pediatric	9999	9999	No	0	No	No	No	No	No	No	9999	9999	9999	Yes	No	No	9999	Yes	Yes	Yes	Yes	To protect the welfare of people	Not selected	Not selected	Not selected	Not selected	Yes	Yes	Yes	Not selected	Yes	Not selected	Yes	Yes	Yes	9999	No	Yes	The patient	Yes	Yes	I don't know	No	9999
31-45	Male	MD	2016	Clinician	9999	9999	3	Yes	1	No	Yes	No	No	No	No	9999	9999	9999	Yes	No	Yes	2	No	Yes	No	Yes	To protect the welfare of people	Not selected	Not selected	Not selected	Not selected	Yes	Yes	Yes	Not selected	Yes	Not selected	Yes	Yes	9999	9999	No	Yes	The patient	Yes	Yes	Yes	No	9999
31-45	Female	MD	2005	Senior Lecturer	Surgery	9999	9999	Yes	4	No	No	Yes	Yes	No	No	9999	9999	9999	Yes	Yes	Yes	1	Yes	Yes	Yes	Yes	To protect the welfare of people	Yes	Yes	Yes	Not selected	Not selected	Yes	Yes	Yes	Yes	Not selected	Yes	No	Yes	9999	No	Yes	The patient	Yes	Yes	Yes	No	9999
31-45	Male	MD	2017	Clinician	9999	9999	2	9999	10	No	No	No	No	No	No	9999	9999	9999	Yes	No	Yes	1	Yes	Yes	Yes	Yes	To protect the welfare of people	Yes	Yes	Not selected	Not selected	Not selected	Yes	Not selected	Not selected	Yes	Not selected	Yes	Yes	Yes	9999	No	Yes	The investigator	Yes	I don't know	I don't know	No	No
31-45	Female	MD	2009	9999	9999	9999	10	Yes	2	No	No	Yes	Yes	No	No	9999	9999	9999	9999	9999	9999	2	Yes	Yes	Yes	No	To protect the welfare of people	Not selected	Not selected	Not selected	Not selected	Yes	Yes	Yes	Not selected	Yes	Not selected	Yes	Yes	No	9999	No	Yes	The patient	Yes	Yes	I don't know	No	9999
>45	Male	Board certified	1978	Professor	Surgery	9999	45	Yes	40	No	No	No	No	No	No	9999	9999	9999	Yes	No	Yes	1	Yes	Yes	Yes	Yes	To protect the welfare of people	Not selected	Not selected	Not selected	Not selected	Yes	Yes	Yes	Yes	Yes	Not selected	Yes	Yes	No	9999	No	Yes	The hospital or Institute	Yes	Yes	I don't know	Yes	No
>45	Female	Board certified	1985	Professor	9999	9999	12	9999	29	No	Yes	9999	9999	9999	9999	9999	9999	9999	Yes	9999	Yes	9999	Yes	Yes	9999	Yes	To protect the welfare of people	Not selected	Not selected	Not selected	Not selected	Yes	Yes	Yes	Yes	Yes	Not selected	Yes	Yes	No	9999	No	Yes	The patient	Yes	Yes	I don't know	No	9999
>45	Male	Board certified	1983	Professor	9999	9999	40	Yes	45	No	No	Yes	Yes	No	No	9999	9999	9999	Yes	No	Yes	1	Yes	Yes	Yes	Yes	To protect the welfare of people	Not selected	Not selected	Not selected	Not selected	Yes	Yes	Yes	Not selected	Yes	Not selected	Yes	Yes	Yes	9999	No	Yes	9999	I don't know	9999	Yes	No	9999
31-45	Female	Board certified	2010	Assistant Professor	9999	9999	7	Yes	3	No	No	No	No	No	No	9999	9999	9999	Yes	No	No	9999	Yes	Yes	Yes	Yes	To protect the welfare of people	Not selected	Yes	Not selected	Not selected	Not selected	Yes	Yes	Yes	Yes	Not selected	Yes	No	No	9999	No	Yes	The patient	I don't know	I don't know	I don't know	No	No
9999	9999	PhD	9999	Professor	Pediatric	9999	9999	Yes	9999	Yes	Yes	Yes	Yes	No	Yes	9999	9999	9999	Yes	No	Yes	9999	No	No	No	No	To guide the life of people	Not selected	Yes	Not selected	Not selected	Not selected	Not selected	Not selected	Yes	Not selected	Not selected	No	No	Yes	9999	Yes	Yes	The patient	Yes	Yes	Yes	Yes	No
31-45	Male	MD	2010	Clinician	Surgery	9999	9	Yes	2	No	No	No	No	No	No	9999	9999	9999	No	No	No	2	No	Yes	Yes	No	To protect the welfare of people	Not selected	Not selected	Not selected	Not selected	Yes	Not selected	Not selected	Not selected	Yes	Not selected	Yes	Yes	Yes	9999	No	Yes	The investigator	Yes	Yes	No	No	No
31-45	Male	MD	2009	9999	9999	9999	5	Yes	2	No	Yes	Yes	Yes	No	Yes	9999	9999	9999	Yes	No	No	2	Yes	Yes	Yes	Yes	To protect the welfare of people	Not selected	Not selected	Not selected	Not selected	Yes	Yes	Yes	Yes	Yes	Not selected	Yes	Yes	No	9999	No	Yes	The patient	Yes	Yes	I don't know	No	No
31-45	Male	MD	2015	Clinician	Internal Medicine	9999	4	Yes	1	No	Yes	No	No	No	No	9999	9999	9999	Yes	No	Yes	1	9999	Yes	9999	9999	To protect the welfare of people	Not selected	Not selected	Not selected	Not selected	Not selected	Not selected	Not selected	Not selected	Yes	Not selected	Yes	Yes	9999	9999	No	Yes	The patient	Yes	Yes	I don't know	No	9999
>45	Female	MD	1997	Clinician	9999	9999	9999	Yes	3	No	Yes	No	No	No	No	9999	9999	9999	Yes	No	Yes	1	Yes	Yes	Yes	Yes	To protect the welfare of people	Not selected	Not selected	Not selected	Not selected	Yes	Yes	Yes	Not selected	Yes	Not selected	Yes	Yes	No	9999	No	Yes	The patient	Yes	Yes	Yes	Yes	Yes
31-45	Female	MD	2017	Clinician	Pediatric	9999	9999	Yes	9999	No	Yes	9999	9999	9999	9999	9999	9999	9999	9999	No	No	2	No	Yes	No	No	To protect the welfare of people	Not selected	Not selected	Not selected	Not selected	Not selected	Yes	Yes	Not selected	Yes	Not selected	Yes	Yes	I don't know	9999	No	I don't know	9999	Yes	Yes	I don't know	No	No
31-45	Male	MD	2006	Clinician	9999	9999	9999	Yes	9999	No	No	No	No	No	No	9999	9999	9999	Yes	No	Yes	1	9999	Yes	Yes	Yes	To protect the welfare of people	Not selected	Not selected	Not selected	Not selected	Yes	Yes	Not selected	Not selected	Not selected	Not selected	Yes	Yes	Yes	9999	No	Yes	The hospital or Institute	Yes	Yes	I don't know	No	No
31-45	Male	MD	2013	Clinician	9999	9999	5	9999	9999	No	9999	No	No	No	No	9999	9999	9999	No	No	No	2	Yes	Yes	No	uncertain	To protect the welfare of people	Not selected	Yes	Yes	Not selected	Not selected	Yes	Yes	Yes	Yes	Not selected	Yes	I don't Know	No	9999	No	Yes	9999	9999	9999	9999	No	No
31-45	Female	Board certified	2012	Clinician	9999	9999	9999	No	9999	No	Yes	No	No	No	No	9999	9999	9999	Yes	No	Yes	9999	No	Yes	No	uncertain	9999	Not selected	Not selected	Not selected	Not selected	Yes	Not selected	Not selected	Not selected	Yes	Not selected	Yes	No	No	9999	Yes	No	The hospital or Institute	Yes	Yes	I don't know	No	9999
31-45	Female	MD	2017	Clinician	Pediatric	9999	9999	No	9999	No	Yes	Yes	Yes	No	Yes	9999	9999	9999	No	No	No	9999	No	Yes	No	Yes	To protect the welfare of people	Not selected	Not selected	Not selected	Not selected	Yes	Yes	Not selected	Not selected	Not selected	Not selected	Yes	Yes	I don't know	9999	Yes	Yes	The investigator	No	9999	No	No	9999
31-45	Male	MD	2014	Clinician	9999	9999	9999	Yes	1	No	Yes	No	No	No	No	9999	9999	9999	Yes	No	Yes	9999	No	Yes	No	uncertain	To protect the welfare of people	Not selected	Not selected	Not selected	Not selected	Yes	Yes	Not selected	Yes	Yes	Not selected	Yes	Yes	No	9999	No	Yes	The patient	Yes	Yes	Yes	No	No
31-45	Male	MD	2009	Clinician	Surgery	9999	10	Yes	3	No	No	No	No	No	No	9999	9999	9999	Yes	No	No	2	No	Yes	Yes	Yes	To protect the welfare of people	Not selected	Not selected	Not selected	Not selected	Yes	Yes	Not selected	Not selected	Not selected	Not selected	Yes	Yes	Yes	9999	No	Yes	The patient	Yes	Yes	I don't know	No	9999
31-45	Female	MD	2007	Clinician	9999	9999	12	Yes	9999	No	No	No	No	No	No	9999	9999	9999	Yes	No	Yes	1	Yes	Yes	Yes	Yes	To protect the welfare of people	Not selected	Not selected	Not selected	Not selected	Yes	Yes	Yes	Yes	Yes	Not selected	Yes	Yes	No	9999	No	Yes	The patient	Yes	Yes	I don't know	No	9999
31-45	Male	Board certified	2017	Clinician	9999	9999	1.5	Yes	7	No	No	No	No	No	No	9999	9999	9999	Yes	No	Yes	1	Yes	Yes	No	Yes	To protect the welfare of people	Not selected	Not selected	Not selected	Not selected	Yes	Yes	Yes	Not selected	Yes	Not selected	Yes	Yes	No	9999	No	Yes	The patient	Yes	Yes	Yes	No	No
9999	Male	MD	1982	Senior Lecturer	Obstetrics/ Gynecology	9999	9999	Yes	5	No	No	Yes	Yes	No	No	9999	9999	9999	Yes	No	Yes	2	Yes	Yes	Yes	Yes	To protect the welfare of people	Not selected	Not selected	Not selected	Not selected	Yes	Yes	Yes	Yes	Yes	Not selected	Yes	Yes	No	9999	No	Yes	The patient	Yes	Yes	Yes	No	No
>45	Female	MD	90	Clinician	9999	9999	3	9999	9999	9999	9999	9999	9999	9999	9999	9999	9999	9999	9999	9999	9999	9999	9999	Yes	No	9999	To protect the welfare of people	Not selected	Not selected	Not selected	Not selected	Yes	Yes	Yes	Not selected	Yes	Not selected	Yes	Yes	No	9999	No	Yes	The patient	Yes	Yes	No	9999	9999
>45	Male	MD	1994	Associate Professor	9999	9999	15	Yes	20	No	Yes	Yes	Yes	No	Yes	9999	9999	9999	Yes	No	Yes	2	Yes	Yes	Yes	Yes	To protect the welfare of people	Not selected	Yes	Not selected	Not selected	Not selected	Yes	Yes	Not selected	Yes	Not selected	Yes	Yes	No	9999	No	Yes	The patient	Yes	Yes	Yes	No	9999
31-45	Female	MD	2017	Clinician	Internal Medicine	9999	1.5	No	0	No	No	No	No	No	No	9999	9999	9999	Yes	No	No	1	Yes	Yes	No	Yes	To protect the welfare of people	Not selected	Not selected	Not selected	Not selected	Yes	Yes	Yes	Not selected	Yes	Not selected	Yes	I don't Know	No	9999	I don't Know	Yes	The patient	Yes	Yes	I don't know	No	9999
>45	Male	MD	1972	Professor	Surgery	9999	9999	9999	35	No	No	No	Yes	No	No	9999	9999	9999	Yes	Yes	Yes	2	Yes	Yes	Yes	Yes	To protect the welfare of people	Yes	Yes	Yes	Yes	Yes	Yes	Yes	Yes	Yes	Not selected	Yes	Yes	No	9999	No	Yes	9999	Yes	Yes	Yes	Yes	Yes
9999	9999	9999	9999	9999	9999	9999	9999	9999	9999	9999	9999	9999	9999	9999	9999	9999	9999	9999	9999	9999	9999	9999	9999	9999	9999	9999	9999	Not selected	Not selected	Not selected	Not selected	Not selected	Not selected	Not selected	Not selected	Not selected	Not selected	9999	9999	9999	9999	9999	9999	9999	9999	9999	9999	9999	9999
31-45	Male	MD	2014	Clinician	Surgery	9999	4	No	0	No	No	No	No	No	No	9999	9999	9999	Yes	No	Yes	1	Yes	Yes	No	Yes	To protect the welfare of people	Not selected	Not selected	Not selected	Not selected	Yes	Not selected	Not selected	Yes	Not selected	Not selected	Yes	Yes	Yes	9999	No	Yes	The patient	No	No	Yes	No	No
9999	Female	MD	9999	Clinician	Pediatric	9999	30	9999	9999	9999	9999	9999	9999	9999	9999	9999	9999	9999	Yes	9999	9999	9999	Yes	Yes	9999	uncertain	To guide the life of people	Not selected	Not selected	Not selected	Not selected	Yes	Not selected	Not selected	Not selected	Yes	Not selected	Yes	Yes	No	9999	9999	9999	The investigator	Yes	9999	I don't know	No	9999
31-45	Female	MD	2013	Clinician	Internal Medicine	9999	5	No	9999	No	Yes	No	No	No	No	9999	9999	9999	Yes	No	No	2	Yes	Yes	Yes	9999	To protect the welfare of people	Not selected	Not selected	Not selected	Not selected	Yes	Yes	Yes	Not selected	Yes	Not selected	Yes	Yes	No	9999	No	No	The hospital or Institute	Yes	Yes	Yes	Yes	Yes
9999	Male	MD	2013	Clinician	9999	9999	9999	Yes	2	No	Yes	No	No	No	No	9999	9999	9999	Yes	No	No	2	No	Yes	No	No	To protect the welfare of people	Not selected	Not selected	Not selected	Not selected	Yes	Yes	Not selected	Not selected	Not selected	Not selected	Yes	Yes	No	9999	No	Yes	The patient	Yes	Yes	I don't know	No	9999
31-45	Female	MD	2016	Clinician	Pediatric	9999	9999	9999	9999	9999	9999	9999	9999	9999	9999	9999	9999	9999	No	No	No	2	No	Yes	No	uncertain	To protect the welfare of people	Not selected	Not selected	Not selected	Yes	Not selected	Not selected	Not selected	Not selected	Yes	Not selected	Yes	Yes	No	9999	No	No	The hospital or Institute	Yes	Yes	I don't know	No	No
>45	Female	MD	1970	Professor	Pediatric	9999	48	Yes	4	No	Yes	No	No	No	No	9999	9999	9999	Yes	No	No	9999	9999	Yes	Yes	Yes	To protect the welfare of people	Not selected	Not selected	Not selected	Not selected	Yes	Yes	Yes	Yes	Yes	Not selected	Yes	Yes	No	9999	No	Yes	The hospital or Institute	Yes	Yes	I don't know	No	9999
31-45	Male	MD	2017	Assistant Professor	9999	9999	2	Yes	2	No	No	Yes	Yes	No	No	9999	9999	9999	Yes	No	Yes	1	Yes	Yes	Yes	Yes	To protect the welfare of people	Not selected	Not selected	Not selected	Not selected	Yes	Yes	Yes	Yes	Yes	Not selected	Yes	No	Yes	9999	No	Yes	The patient	No	Yes	Yes	No	No
31-45	Male	MD	2015	Clinician	9999	9999	4	9999	9999	9999	9999	No	No	No	No	9999	9999	9999	Yes	No	No	9999	9999	Yes	9999	uncertain	To protect the welfare of people	Not selected	Not selected	Not selected	Not selected	Yes	Yes	Yes	Not selected	Yes	Not selected	Yes	Yes	No	9999	Yes	Yes	The hospital or Institute	Yes	Yes	I don't know	No	No
9999	Female	MD	2007	Senior Lecturer	9999	9999	6	Yes	9999	No	Yes	No	No	No	No	9999	9999	9999	Yes	No	Yes	9999	Yes	Yes	No	9999	To protect the welfare of people	Yes	Yes	Yes	Yes	Yes	Yes	Yes	Yes	Yes	Not selected	Yes	Yes	No	9999	No	Yes	The investigator	Yes	Yes	Yes	9999	9999
>45	Male	MD	2004	Associate Professor	Internal Medicine	9999	13	Yes	16	No	Yes	Yes	Yes	No	No	9999	9999	9999	Yes	No	Yes	1	Yes	Yes	Yes	Yes	To protect the welfare of people	Not selected	Not selected	Not selected	Not selected	Yes	Yes	Yes	Not selected	Yes	Not selected	Yes	No	No	9999	No	Yes	The patient	Yes	Yes	Yes	Yes	Yes
31-45	Male	PhD	2019	Senior Lecturer	Internal Medicine	9999	10	Yes	6	Yes	Yes	Yes	Yes	No	Yes	9999	9999	9999	Yes	Yes	Yes	2	Yes	Yes	Yes	Yes	To protect the welfare of people	Not selected	Yes	Yes	Not selected	Not selected	Yes	Yes	Not selected	Yes	Not selected	Yes	No	No	9999	No	Yes	The patient	Yes	Yes	Yes	9999	9999
31-45	Female	MD	2012	Clinician	9999	9999	5	Yes	1	No	No	Yes	9999	9999	No	9999	9999	9999	Yes	No	Yes	1	No	Yes	No	Yes	To protect the welfare of people	Not selected	Not selected	Not selected	Not selected	Yes	Not selected	Not selected	Not selected	Yes	Not selected	Yes	No	No	9999	No	Yes	The hospital or Institute	Yes	Yes	I don't know	No	9999
>45	Male	PhD	1985	Professor	Surgery	9999	42	Yes	13	Yes	Yes	Yes	Yes	No	Yes	9999	9999	9999	Yes	No	Yes	2	No	Yes	No	No	To protect the welfare of people	Not selected	Not selected	Not selected	Not selected	Yes	Not selected	Not selected	Yes	Not selected	Not selected	Yes	Yes	Yes	9999	No	Yes	The hospital or Institute	Yes	Yes	No	No	9999
31-45	Male	MD	2010	Associate Professor	9999	9999	15	Yes	6	No	No	Yes	Yes	No	No	9999	9999	9999	Yes	No	Yes	1	Yes	Yes	Yes	Yes	To protect the welfare of people	Yes	Yes	Not selected	Not selected	Not selected	Yes	Not selected	Not selected	Yes	Not selected	Yes	Yes	Yes	9999	No	No	The hospital or Institute	Yes	Yes	No	No	9999
>45	Female	MD	1997	Clinician	9999	9999	17	Yes	9999	No	9999	9999	9999	9999	9999	9999	9999	9999	Yes	No	Yes	2	Yes	Yes	No	No	To protect the welfare of people	Not selected	Not selected	Not selected	Not selected	Yes	Not selected	Not selected	Not selected	Yes	Not selected	I don't Know	Yes	I don't know	9999	No	No	9999	Yes	Yes	I don't know	No	9999
>45	Male	MD	1979	Professor	Surgery	9999	38	Yes	14	No	No	No	No	No	No	9999	9999	9999	Yes	No	No	2	No	No	Yes	No	To protect the welfare of people	Not selected	Not selected	Not selected	Not selected	Yes	Not selected	Not selected	Not selected	Not selected	Yes	Yes	Yes	No	9999	No	Yes	The hospital or Institute	No	9999	Yes	No	9999
31-45	Male	MD	2013	Clinician	9999	9999	1	Yes	4	No	No	No	No	No	No	9999	9999	9999	Yes	No	No	1	Yes	Yes	No	Yes	To protect the welfare of people	Not selected	Not selected	Not selected	Yes	Not selected	Yes	Not selected	Not selected	Yes	Not selected	Yes	Yes	No	9999	No	Yes	The patient	Yes	Yes	I don't know	No	9999
31-45	Male	MD	9999	Clinician	Surgery	9999	8	No	0	No	Yes	No	Yes	No	Yes	9999	9999	9999	Yes	No	No	2	Yes	Yes	No	No	To regulate the lives of people	Not selected	Not selected	Not selected	Not selected	Yes	Yes	Not selected	Not selected	Not selected	Not selected	Yes	Yes	Yes	9999	Yes	Yes	The investigator	Yes	Yes	Yes	No	9999
>45	Male	PhD	2009	Professor	Surgery	9999	10	Yes	77	No	Yes	No	No	No	No	9999	9999	9999	Yes	No	Yes	1	Yes	Yes	Yes	Yes	To protect the welfare of people	Not selected	Not selected	Not selected	Not selected	Yes	Yes	Yes	Yes	Yes	Yes	Yes	Yes	No	9999	No	Yes	The hospital or Institute	No	Yes	Yes	No	9999
31-45	Female	PhD	2018	Clinician	9999	9999	2	No	9999	No	No	Yes	No	No	No	9999	9999	9999	Yes	No	No	1	No	No	No	Yes	To regulate the lives of people	Not selected	Not selected	Not selected	Not selected	Yes	Yes	Not selected	Not selected	Not selected	Not selected	Yes	Yes	Yes	9999	No	Yes	The hospital or Institute	No	Yes	No	No	No
>45	Female	MD	1995	Clinician	9999	9999	15	Yes	1	No	No	Yes	No	No	No	9999	9999	9999	Yes	No	No	9999	9999	Yes	No	9999	9999	Not selected	Not selected	Not selected	Not selected	Not selected	Yes	Yes	Yes	Yes	Not selected	Yes	Yes	9999	9999	9999	Yes	The investigator	I don't know	I don't know	Yes	No	No
>45	Male	MD	1989	Associate Professor	9999	9999	29	Yes	4	Yes	No	No	No	No	No	9999	9999	9999	Yes	No	No	1	Yes	Yes	No	Yes	To protect the welfare of people	Not selected	Not selected	Yes	Not selected	Not selected	Yes	Not selected	Not selected	Not selected	Not selected	Yes	Yes	Yes	9999	No	Yes	The hospital or Institute	Yes	Yes	Yes	No	No
31-45	Male	MD	2014	Clinician	Internal Medicine	9999	5	Yes	1	No	Yes	No	Yes	No	Yes	9999	9999	9999	Yes	No	No	1	Yes	Yes	Yes	Yes	To protect the welfare of people	Not selected	Yes	Not selected	Not selected	Not selected	Yes	Yes	Yes	Yes	Not selected	Yes	Yes	No	9999	No	Yes	The patient	Yes	Yes	Yes	Yes	Yes
31-45	Male	MD	2017	Assistant Professor	9999	9999	2	Yes	2	No	No	No	No	No	No	9999	9999	9999	Yes	No	Yes	1	Yes	Yes	Yes	Yes	To protect the welfare of people	Not selected	Not selected	Not selected	Not selected	Yes	Yes	Yes	Yes	Yes	Not selected	Yes	No	Yes	9999	No	Yes	The hospital or Institute	I don't know	Yes	Yes	No	9999
31-45	Female	MD	2005	Clinician	Obstetrics/ Gynecology	9999	12	Yes	3	No	Yes	No	No	No	No	9999	9999	9999	No	No	No	9999	9999	Yes	No	uncertain	To protect the welfare of people	Not selected	Not selected	Not selected	Not selected	Yes	Yes	Yes	Yes	Yes	Not selected	Yes	Yes	No	9999	No	Yes	The patient	Yes	Yes	I don't know	No	9999
31-45	Female	MD	2017	Clinician	Pediatric	9999	2	Yes	9999	No	Yes	No	No	No	No	9999	9999	9999	Yes	No	Yes	1	Yes	Yes	No	uncertain	To protect the welfare of people	Not selected	Not selected	Not selected	Not selected	Yes	Yes	Yes	Not selected	Yes	Not selected	Yes	Yes	No	9999	No	Yes	The hospital or Institute	No	9999	No	No	No
31-45	Female	MD	2006	Clinician	Pediatric	9999	13	No	9999	No	No	No	No	No	9999	9999	9999	9999	No	No	No	9999	No	Yes	No	uncertain	9999	Not selected	Not selected	Not selected	Not selected	Yes	Yes	Yes	Not selected	Yes	Not selected	Yes	Yes	No	9999	No	Yes	The hospital or Institute	Yes	Yes	I don't know	No	No
31-45	Female	MD	2017	Clinician	9999	9999	2	Yes	1	No	Yes	No	9999	9999	9999	9999	9999	9999	9999	9999	9999	9999	9999	9999	9999	Yes	To protect the welfare of people	Not selected	Yes	Not selected	Not selected	Not selected	Yes	Not selected	Not selected	Not selected	Not selected	Yes	Yes	No	9999	No	No	The hospital or Institute	Yes	Yes	No	No	No
>45	Male	MD	1979	Assistant Professor	9999	9999	33	Yes	9999	No	No	No	No	No	No	9999	9999	9999	9999	No	No	1	Yes	Yes	No	Yes	To protect the welfare of people	Not selected	Not selected	Not selected	Not selected	Yes	Yes	Yes	Yes	Yes	Not selected	Yes	Yes	No	9999	No	Yes	The investigator	Yes	No	Yes	No	9999
>45	Male	Board certified	1983	Professor	9999	9999	36	Yes	7	No	Yes	No	No	No	No	9999	9999	9999	Yes	No	Yes	9999	Yes	Yes	9999	Yes	To protect the welfare of people	Not selected	Yes	Not selected	Not selected	Not selected	Yes	Not selected	Not selected	Yes	Not selected	Yes	Yes	I don't know	9999	I don't Know	Yes	The patient	Yes	I don't know	Yes	Yes	Yes
31-45	Female	PhD	2019	9999	9999	9999	3	Yes	2	Yes	Yes	Yes	Yes	Yes	Yes	9999	9999	9999	Yes	No	Yes	1	Yes	Yes	Yes	uncertain	To protect the welfare of people	Not selected	Not selected	Not selected	Not selected	Yes	Yes	Yes	Not selected	Yes	Not selected	Yes	No	No	9999	No	Yes	The patient	Yes	Yes	Yes	No	No
31-45	Male	Board certified	2019	Clinician	9999	9999	0	No	0	No	No	No	No	No	No	9999	9999	9999	No	No	No	2	No	No	No	uncertain	9999	Not selected	Not selected	Not selected	Not selected	Yes	Yes	Yes	Yes	Yes	Yes	Yes	Yes	No	9999	No	Yes	9999	No	9999	I don't know	No	9999
31-45	Male	MD	2014	9999	9999	9999	0	No	9999	No	9999	No	No	No	No	9999	9999	9999	Yes	No	No	2	No	Yes	No	uncertain	To protect the welfare of people	Not selected	Not selected	Not selected	Not selected	Yes	Yes	Yes	Not selected	Yes	Not selected	Yes	Yes	No	9999	No	Yes	The patient	Yes	Yes	I don't know	No	9999
31-45	Female	MD	2016	Clinician	9999	9999	9999	9999	9999	9999	9999	9999	9999	9999	9999	9999	9999	9999	Yes	No	No	9999	No	Yes	No	Yes	To protect the welfare of people	Not selected	Not selected	Not selected	Not selected	Yes	Yes	Not selected	Not selected	Not selected	Not selected	Yes	No	No	9999	No	Yes	The investigator	No	9999	I don't know	No	9999
31-45	Female	PhD	2018	9999	9999	9999	11	No	0	Yes	No	Yes	No	Yes	No	9999	9999	9999	Yes	No	Yes	1	Yes	Yes	Yes	Yes	To protect the welfare of people	Not selected	Not selected	Not selected	Not selected	Yes	Yes	Yes	Not selected	Yes	Not selected	Yes	Yes	9999	9999	No	Yes	The hospital or Institute	Yes	Yes	Yes	Yes	Yes
31-45	Female	PhD	2017	9999	9999	9999	3	No	9999	No	No	No	No	No	No	9999	9999	9999	Yes	No	No	2	No	Yes	No	Yes	To protect the welfare of people	Not selected	Not selected	Not selected	Yes	Not selected	Yes	Yes	Not selected	Yes	Not selected	Yes	Yes	I don't know	9999	No	Yes	The hospital or Institute	Yes	Yes	No	No	9999
31-45	9999	9999	2016	9999	9999	9999	3	Yes	1	Yes	No	No	No	Yes	No	9999	9999	9999	Yes	No	No	1	Yes	Yes	Yes	Yes	To protect the welfare of people	Yes	Yes	Yes	Yes	Yes	Yes	Yes	Not selected	Yes	Not selected	Yes	No	No	9999	No	Yes	The hospital or Institute	Yes	Yes	Yes	No	9999
31-45	Female	PhD	2017	9999	9999	9999	2	No	0	Yes	No	No	No	Yes	No	9999	9999	9999	Yes	No	Yes	1	Yes	Yes	Yes	Yes	To guide the life of people	Not selected	Not selected	Not selected	Not selected	Yes	Yes	Yes	Not selected	Yes	Not selected	Yes	Yes	No	9999	No	Yes	The hospital or Institute	Yes	Yes	Yes	No	9999
31-45	Female	MD	2016	Clinician	Internal Medicine	9999	2	9999	0	9999	9999	9999	9999	9999	9999	9999	9999	9999	No	No	Yes	1	No	Yes	No	uncertain	To protect the welfare of people	Not selected	Not selected	Not selected	Not selected	Yes	Yes	Not selected	Not selected	Not selected	Not selected	Yes	Yes	No	9999	No	Yes	The investigator	Yes	Yes	I don't know	No	9999
31-45	Male	MD	2016	Clinician	Surgery	9999	9999	Yes	2	Yes	Yes	No	No	No	No	9999	9999	9999	Yes	No	No	9999	No	Yes	No	Yes	To protect the welfare of people	Not selected	Not selected	Not selected	Not selected	Yes	Not selected	Not selected	Not selected	Yes	Not selected	Yes	Yes	Yes	9999	Yes	Yes	The hospital or Institute	Yes	Yes	9999	Yes	Yes
31-45	Female	PhD	2011	Associate Professor	9999	9999	12	Yes	1	Yes	Yes	Yes	Yes	Yes	Yes	9999	9999	9999	Yes	No	No	1	Yes	Yes	Yes	No	To protect the welfare of people	Not selected	Not selected	Not selected	Not selected	Yes	Not selected	Not selected	Not selected	Yes	Not selected	No	Yes	Yes	9999	No	Yes	The hospital or Institute	Yes	Yes	Yes	No	9999
31-45	Male	MD	2016	9999	9999	9999	3	9999	9999	Yes	Yes	No	No	No	No	9999	9999	9999	Yes	No	No	2	Yes	Yes	Yes	uncertain	To protect the welfare of people	Not selected	Not selected	Not selected	Not selected	Yes	Yes	Yes	Not selected	Yes	Not selected	Yes	Yes	No	9999	No	No	The investigator	Yes	Yes	Yes	No	9999
31-45	Male	MD	2016	Research Officers	Internal Medicine	9999	1	Yes	9999	9999	No	Yes	Yes	9999	No	9999	9999	9999	Yes	No	No	1	Yes	No	No	No	All of the above	Not selected	Not selected	Not selected	Not selected	Yes	Not selected	Not selected	Not selected	Yes	Not selected	Yes	Yes	Yes	9999	No	Yes	The patient	Yes	No	No	No	9999
31-45	Male	MD	2019	Resident doctors	Pediatric	9999	0	No	9999	9999	No	No	9999	9999	9999	9999	9999	9999	No	No	No	2	No	No	No	No	All of the above	Not selected	Not selected	Not selected	Not selected	Yes	Not selected	Not selected	Not selected	Yes	Not selected	Yes	Yes	Yes	9999	No	No	The hospital or Institute	Yes	Yes	I don't know	No	No
31-45	Male	MD	2002	Clinician	Surgery	9999	11	Yes	1	9999	No	Yes	Yes	9999	No	9999	9999	9999	Yes	No	Yes	2	Yes	Yes	Yes	Yes	All of the above	Not selected	Not selected	Not selected	Not selected	Yes	Not selected	Not selected	Not selected	Yes	Not selected	Yes	Yes	No	9999	No	Yes	The patient	No	Yes	Yes	No	No
9999	9999	9999	9999	9999	9999	9999	9999	9999	9999	9999	9999	9999	9999	9999	9999	9999	9999	9999	9999	9999	9999	9999	9999	9999	9999	9999	9999	9999	9999	9999	9999	9999	9999	9999	9999	9999	9999	9999	9999	9999	9999	9999	9999	9999	9999	9999	9999	9999	9999
31-45	Male	MD	9999	Assistant Professor	9999	9999	10	Yes	9999	9999	Yes	No	9999	9999	9999	5	yes	yes	Yes	No	No	2	No	uncertain	No	Yes	To guide the life of people	Not selected	Not selected	Yes	Not selected	Not selected	Not selected	Not selected	Not selected	Not selected	Yes	No	No	I don't know	9999	Yes	Yes	The investigator	Yes	I don't know	I don't know	No	No
31-45	Female	MD	9999	9999	Obstetrics/ Gynecology	9999	15	9999	9999	9999	9999	No	9999	9999	9999	20	yes	yes	Yes	No	No	2	Yes	Yes	Yes	Yes	All of the above	Yes	Not selected	Not selected	Not selected	Not selected	Yes	Not selected	Not selected	Not selected	Not selected	Yes	Yes	Yes	9999	No	Yes	The hospital or Institute	Yes	Yes	Yes	No	No
31-45	Male	MD	2009	Senior Lecturer	Internal Medicine	9999	10	Yes	4	9999	9999	Yes	Yes	9999	No	5	yes	no	Yes	No	Yes	1	Yes	Yes	Yes	Yes	All of the above	Not selected	Not selected	Not selected	Not selected	Yes	Yes	Yes	Yes	Yes	Yes	Yes	Yes	No	9999	No	Yes	The patient	Yes	Yes	Yes	Yes	No
31-45	Male	MD	2018	Resident doctors	9999	9999	3	9999	9999	9999	9999	9999	9999	9999	9999	9999	9999	9999	No	Yes	Yes	3	9999	No	No	Yes	All of the above	Not selected	Not selected	Not selected	Yes	Not selected	Yes	Not selected	Not selected	Not selected	Not selected	Yes	Yes	Yes	9999	No	No	The investigator	No	No	Yes	Yes	Yes
31-45	Female	MD	2012	Assistant Professor	Pediatric	9999	7	Yes	2	9999	Yes	Yes	No	9999	No	4	yes	yes	Yes	Yes	Yes	1	Yes	Yes	Yes	Yes	All of the above	Not selected	Not selected	Not selected	Not selected	Yes	Yes	Not selected	Not selected	Not selected	Not selected	Yes	Yes	No	9999	No	Yes	The investigator	Yes	Yes	Yes	No	No
9999	Male	MD	2017	9999	9999	9999	2	Yes	1	9999	Yes	9999	9999	9999	9999	1	yes	yes	Yes	No	Yes	3	Yes	Yes	Yes	Yes	All of the above	Not selected	Not selected	Not selected	Not selected	Yes	Yes	Yes	Not selected	Yes	Not selected	Yes	Yes	No	9999	No	Yes	The hospital or Institute	Yes	Yes	Yes	Yes	Yes
>45	Male	MD	9999	Associate Professor	9999	9999	20	Yes	9999	9999	Yes	Yes	Yes	9999	Yes	20	yes	yes	Yes	No	No	2	Yes	Yes	Yes	Yes	To guide the life of people	Not selected	Yes	Not selected	Not selected	Not selected	Not selected	Not selected	Not selected	Yes	Not selected	Yes	Yes	No	9999	No	Yes	The patient	Yes	Yes	Yes	Yes	Yes
>45	Male	MD	1994	Associate Professor	Obstetrics/ Gynecology	9999	19	9999	9999	9999	No	Yes	No	9999	No	7	no	no	Yes	Yes	No	1	Yes	Yes	Yes	Yes	All of the above	Not selected	Not selected	Not selected	Not selected	Yes	Not selected	Not selected	Not selected	Yes	Not selected	Yes	Yes	Yes	9999	No	Yes	The hospital or Institute	No	9999	9999	9999	9999
31-45	Female	MD	9999	Senior Lecturer	9999	9999	3	Yes	9999	9999	No	9999	9999	9999	9999	9999	yes	yes	Yes	No	Yes	2	Yes	Yes	No	Yes	All of the above	Not selected	Not selected	Not selected	Not selected	Yes	Not selected	Not selected	Yes	Not selected	Not selected	Yes	Yes	No	9999	I don't Know	Yes	The patient	Yes	Yes	Yes	No	No
31-45	Male	MD	2007	Clinician	9999	9999	11	Yes	3	9999	Yes	No	9999	9999	9999	1	yes	no	No	No	9999	9999	Yes	Yes	Yes	uncertain	All of the above	Not selected	Not selected	Not selected	Not selected	Yes	Not selected	Yes	Not selected	Not selected	Not selected	Yes	I don't Know	I don't know	9999	I don't Know	I don't know	The investigator	Yes	I don't know	I don't know	No	9999
31-45	Female	MD	9999	Senior Lecturer	Pediatric	9999	3	Yes	1	9999	Yes	No	9999	9999	9999	2	yes	yes	Yes	No	No	2	Yes	Yes	No	Yes	All of the above	Not selected	Yes	Not selected	Not selected	Not selected	Yes	Not selected	Not selected	Not selected	Not selected	Yes	Yes	No	9999	No	Yes	The investigator	Yes	Yes	Yes	No	9999
31-45	Male	MD	2015	Senior Lecturer	Surgery	9999	4	Yes	15	9999	No	No	No	No	9999	9999	no	no	Yes	No	No	1	Yes	Yes	Yes	No	To guide the life of people	Not selected	Yes	Not selected	Not selected	Not selected	Yes	Not selected	Not selected	Not selected	Not selected	Yes	No	No	9999	Yes	No	The hospital or Institute	Yes	No	No	No	No
31-45	Female	MD	2006	Clinician	9999	9999	9999	9999	9999	9999	9999	9999	9999	9999	9999	9999	9999	9999	No	No	No	2	No	Yes	No	Yes	To guide the life of people	Not selected	Not selected	Not selected	Not selected	Yes	9999	9999	9999	9999	9999	Yes	Yes	No	9999	No	Yes	The patient	Yes	Yes	No	No	9999
31-45	Male	MD	2016	Resident doctors	Internal Medicine	9999	2	No	9999	9999	Yes	Yes	No	9999	No	2	yes	yes	No	No	Yes	1	Yes	Yes	No	Yes	All of the above	Not selected	Not selected	Yes	Not selected	Not selected	Yes	Not selected	Not selected	Not selected	Not selected	Yes	Yes	No	9999	I don't Know	Yes	The patient	Yes	Yes	No	Yes	No
31-45	Female	MD	2016	Resident doctors	Internal Medicine	9999	9999	9999	9999	9999	9999	Yes	No	9999	No	2	no	no	No	No	No	3	No	No	No	uncertain	All of the above	Not selected	Not selected	Yes	Not selected	Not selected	Not selected	Not selected	Not selected	Yes	Not selected	Yes	Yes	I don't know	9999	No	Yes	The hospital or Institute	Yes	Yes	I don't know	No	9999
>45	Female	MD	1977	Associate Professor	9999	9999	25	Yes	43	9999	Yes	Yes	Yes	9999	Yes	43	yes	yes	Yes	Yes	Yes	2	No	Yes	Yes	9999	To guide the life of people	Not selected	Not selected	Not selected	Not selected	Yes	Yes	Not selected	Not selected	Not selected	Not selected	Yes	Yes	No	9999	No	Yes	The hospital or Institute	Yes	Yes	Yes	Yes	Yes
31-45	Male	MD	2013	Resident doctors	Internal Medicine	9999	2	Yes	600	9999	Yes	Yes	Yes	9999	Yes	9999	9999	9999	Yes	No	Yes	1	uncertain	Yes	Yes	Yes	All of the above	Not selected	Not selected	Not selected	Not selected	Yes	Not selected	Not selected	Not selected	Yes	Not selected	Yes	Yes	No	9999	No	I don't know	The hospital or Institute	No	9999	Yes	No	9999
>45	Male	MD	1980	Associate Professor	Internal Medicine	9999	24	9999	9999	9999	9999	Yes	Yes	9999	No	2	yes	no	Yes	No	No	2	Yes	Yes	Yes	Yes	All of the above	Not selected	Not selected	Not selected	Not selected	Yes	Yes	Not selected	Not selected	Not selected	Not selected	Yes	Yes	No	9999	No	Yes	The hospital or Institute	Yes	Yes	Yes	Yes	Yes
>45	Male	MD	2001	Clinician	Surgery	9999	18	9999	9999	9999	9999	9999	9999	9999	9999	9999	no	no	No	No	No	1	No	Yes	Yes	Yes	All of the above	Not selected	Not selected	Not selected	Not selected	Not selected	Not selected	Not selected	Not selected	Yes	Not selected	Yes	Yes	No	9999	No	Yes	The investigator	Yes	Yes	Yes	No	No
>45	Male	MD	12	Senior Lecturer	9999	9999	16	Yes	5	9999	Yes	Yes	Yes	9999	No	9999	9999	9999	Yes	No	No	2	No	Yes	No	Yes	All of the above	Not selected	Not selected	Not selected	Yes	Not selected	Not selected	Not selected	Not selected	Yes	Not selected	Yes	Yes	Yes	9999	No	Yes	The patient	Yes	No	I don't know	No	9999
9999	Male	MD	9999	Associate Professor	Surgery	9999	5	Yes	9999	9999	Yes	Yes	Yes	9999	Yes	9999	yes	yes	Yes	Yes	Yes	1	Yes	Yes	Yes	Yes	To regulate the lives of people	Yes	Not selected	Not selected	Not selected	Not selected	Yes	Not selected	Not selected	Not selected	Not selected	Yes	Yes	Yes	9999	Yes	Yes	The hospital or Institute	No	Yes	Yes	Yes	Yes
31-45	Male	Masters	9999	Clinician	9999	9999	4	9999	9999	9999	9999	9999	9999	9999	9999	9999	9999	9999	Yes	Yes	Yes	1	Yes	Yes	Yes	Yes	All of the above	Not selected	Not selected	Not selected	Not selected	Yes	Not selected	Not selected	Not selected	Not selected	Not selected	Yes	Yes	No	9999	Yes	Yes	The patient	Yes	Yes	Yes	No	9999
31-45	Male	MD	9999	Clinician	9999	9999	64	9999	9999	9999	9999	9999	9999	9999	9999	9999	9999	9999	No	No	No	3	No	No	No	uncertain	All of the above	Not selected	Not selected	Not selected	Not selected	Yes	Not selected	Not selected	Not selected	Yes	Not selected	No	Yes	I don't know	9999	Yes	Yes	The hospital or Institute	No	No	I don't know	No	No
31-45	Male	Board certified	2005	Clinician	9999	9999	14	No	9999	9999	No	Yes	Yes	9999	Yes	10	no	no	Yes	No	Yes	3	No	Yes	No	Yes	All of the above	Not selected	Not selected	Not selected	Not selected	Yes	Not selected	Not selected	Not selected	Yes	Not selected	Yes	Yes	I don't know	9999	No	No	The hospital or Institute	Yes	Yes	Yes	No	No
>45	Male	Board certified	1984	Clinician	9999	9999	22	No	9999	9999	No	No	No	9999	No	0	9999	9999	No	No	No	2	No	No	No	No	All of the above	Not selected	Yes	Not selected	Not selected	Not selected	Yes	Not selected	Not selected	Not selected	Not selected	Yes	Yes	No	9999	No	Yes	The patient	Yes	Yes	No	No	No
31-45	Male	MD	2008	Clinician	9999	9999	104	Yes	1	9999	No	No	No	9999	No	0	9999	9999	No	No	No	2	No	Yes	No	Yes	All of the above	Not selected	Not selected	Not selected	Yes	Not selected	Yes	Not selected	Not selected	Not selected	Not selected	Yes	Yes	No	9999	No	Yes	The hospital or Institute	Yes	Yes	13	No	No
>45	Male	MD	1990	Senior Lecturer	9999	9999	29	No	9999	9999	No	No	No	9999	No	0	no	no	Yes	No	No	1	No	Yes	No	Yes	All of the above	Not selected	Not selected	Not selected	Not selected	Yes	Not selected	Not selected	Not selected	Yes	Not selected	Yes	Yes	No	9999	No	Yes	The investigator	Yes	Yes	Yes	No	9999
31-45	Female	Masters	2013	Clinician	Internal Medicine	9999	2	Yes	9999	9999	9999	9999	9999	9999	9999	3	yes	yes	Yes	No	Yes	2	Yes	Yes	Yes	Yes	All of the above	Not selected	Not selected	Not selected	Not selected	Yes	Yes	Yes	Yes	Yes	Not selected	Yes	Yes	Yes	9999	No	Yes	The hospital or Institute	Yes	Yes	Yes	No	No
>45	Male	MD	9999	Associate Professor	Obstetrics/ Gynecology	9999	30	Yes	5	9999	Yes	Yes	Yes	9999	Yes	2	yes	no	Yes	Yes	Yes	1	Yes	Yes	Yes	9999	To guide the life of people	Not selected	Not selected	Not selected	Not selected	Yes	Yes	Yes	Not selected	Yes	Not selected	Yes	Yes	No	9999	No	Yes	The patient	I don't know	9999	Yes	Yes	Yes
>45	Male	9999	9999	Associate Professor	9999	9999	25	Yes	9999	9999	No	Yes	Yes	9999	No	30	yes	no	Yes	No	Yes	1	Yes	Yes	Yes	Yes	To guide the life of people	Yes	Not selected	Not selected	Not selected	Not selected	Not selected	Not selected	Not selected	Yes	Not selected	Yes	No	Yes	9999	I don't Know	Yes	The hospital or Institute	Yes	Yes	I don't know	Yes	Yes
31-45	Female	MD	7	Resident doctors	Pediatric	9999	7	9999	9999	9999	9999	No	9999	9999	9999	0	9999	9999	No	No	Yes	2	uncertain	Yes	Yes	uncertain	All of the above	Not selected	Not selected	Not selected	Not selected	Not selected	Yes	Yes	Not selected	Yes	Not selected	Yes	Yes	No	9999	No	Yes	The patient	Yes	Yes	Yes	No	No
31-45	Female	MD	2019	Resident doctors	Pediatric	9999	0	No	9999	No	No	No	No	9999	No	1	yes	yes	Yes	No	Yes	2	Yes	Yes	Yes	Yes	All of the above	Not selected	Not selected	Not selected	Not selected	Yes	Not selected	Not selected	Not selected	Yes	Not selected	Yes	Yes	No	9999	No	Yes	The investigator	Yes	Yes	No	No	9999
>45	Male	PhD	4	Clinician	9999	9999	18	Yes	9999	9999	Yes	9999	9999	9999	9999	10	yes	yes	Yes	Yes	9999	2	No	Yes	No	Yes	All of the above	Not selected	Not selected	Not selected	Yes	Not selected	Not selected	Not selected	Yes	Not selected	Not selected	Yes	Yes	No	9999	Yes	Yes	The hospital or Institute	Yes	Yes	No	No	No
9999	Female	MD	1994	Clinician	Obstetrics/ Gynecology	9999	19	9999	9999	9999	9999	9999	9999	9999	9999	9999	9999	9999	No	No	No	1	No	Yes	Yes	Yes	All of the above	Not selected	Not selected	Not selected	Not selected	Yes	Not selected	Not selected	Not selected	Yes	Not selected	Yes	No	No	9999	I don't Know	Yes	The hospital or Institute	Yes	Yes	No	No	9999
31-45	Female	Board certified	2010	Assistant Professor	9999	9999	12	Yes	1500	9999	No	Yes	Yes	9999	No	6	yes	no	Yes	No	Yes	1	Yes	Yes	Yes	Yes	All of the above	Not selected	Yes	Not selected	Not selected	Not selected	Yes	Yes	Not selected	Yes	Not selected	Yes	Yes	No	9999	No	Yes	The hospital or Institute	Yes	Yes	I don't know	No	9999
31-45	Male	Masters	2009	Senior Lecturer	9999	9999	10	Yes	150	9999	Yes	Yes	Yes	9999	No	4	yes	no	Yes	No	No	1	Yes	Yes	Yes	Yes	To guide the life of people	Not selected	Not selected	Not selected	Not selected	Yes	Not selected	Not selected	Not selected	Yes	Not selected	Yes	Yes	No	9999	No	Yes	The patient	Yes	Yes	I don't know	No	9999
31-45	Male	MD	2010	Senior Lecturer	Internal Medicine	9999	1	9999	9999	No	9999	9999	9999	9999	9999	9999	9999	9999	Yes	No	Yes	1	Yes	Yes	Yes	Yes	To guide the life of people	Not selected	Not selected	Not selected	Not selected	Yes	Yes	Yes	Yes	Yes	Not selected	Yes	Yes	I don't know	9999	No	Yes	The hospital or Institute	Yes	Yes	Yes	No	No
31-45	Male	9999	9999	9999	9999	9999	9999	Yes	9999	9999	No	Yes	Yes	9999	Yes	9999	yes	no	Yes	No	No	1	Yes	Yes	Yes	Yes	To guide the life of people	Not selected	Not selected	Not selected	Not selected	Yes	Yes	Yes	Yes	Yes	Not selected	Yes	Yes	No	9999	No	Yes	The hospital or Institute	Yes	Yes	I don't know	No	9999
31-45	Male	MD	2018	Research Officers	Surgery	9999	1	No	9999	9999	Yes	9999	9999	9999	9999	5	yes	yes	Yes	No	No	1	Yes	Yes	Yes	Yes	All of the above	Not selected	Not selected	Not selected	Not selected	Yes	Yes	Not selected	Not selected	Not selected	Not selected	Yes	Yes	Yes	9999	No	No	The hospital or Institute	Yes	Yes	I don't know	No	No
>45	Male	Masters	1999	Professor	9999	9999	20	Yes	55	9999	Yes	Yes	Yes	9999	Yes	50	yes	yes	Yes	No	Yes	1	Yes	Yes	Yes	Yes	All of the above	Not selected	Not selected	Not selected	Not selected	Yes	Yes	Yes	Not selected	Yes	Not selected	Yes	Yes	No	9999	No	Yes	The hospital or Institute	Yes	Yes	Yes	Yes	Yes
>45	Male	MD	1983	Clinician	9999	9999	36	Yes	9999	9999	Yes	No	No	9999	9999	0	no	no	Yes	No	No	2	No	Yes	No	No	To regulate the lives of people	9999	9999	9999	9999	9999	Not selected	Not selected	Not selected	Yes	Not selected	Yes	Yes	No	9999	No	Yes	The hospital or Institute	Yes	Yes	No	No	9999
9999	Female	Masters	1989	Associate Professor	Pediatric	9999	9999	Yes	2	9999	9999	No	9999	9999	9999	0	9999	9999	Yes	No	No	3	No	Yes	Yes	uncertain	All of the above	9999	9999	9999	9999	9999	Not selected	Not selected	Not selected	Yes	Not selected	Yes	Yes	No	9999	No	Yes	The patient	Yes	Yes	I don't know	No	9999
31-45	Male	PhD	2005	Senior Lecturer	Internal Medicine	9999	10	Yes	2	9999	No	No	9999	9999	9999	6	yes	yes	Yes	No	No	2	No	Yes	No	No	All of the above	Not selected	Not selected	Not selected	Not selected	Yes	Yes	Not selected	Not selected	Not selected	Not selected	Yes	Yes	No	9999	I don't Know	No	The hospital or Institute	I don't know	I don't know	No	No	No
31-45	Male	MD	2015	Assistant Professor	9999	9999	5	Yes	6	9999	9999	9999	9999	9999	9999	3	yes	9999	Yes	No	No	3	No	Yes	No	No	40	Not selected	Not selected	Not selected	Not selected	Yes	Not selected	Not selected	Not selected	Yes	Not selected	Yes	Yes	Yes	9999	No	9999	9999	Yes	Yes	I don't know	Yes	No
31-45	Female	MD	9999	Resident doctors	Internal Medicine	9999	2	No	9999	9999	No	No	No	9999	No	9999	no	no	No	No	Yes	2	Yes	Yes	No	No	All of the above	Not selected	Not selected	Not selected	Not selected	Yes	Yes	Not selected	Not selected	Not selected	Not selected	Yes	Yes	No	9999	I don't Know	Yes	The hospital or Institute	Yes	Yes	Yes	No	No
>45	Male	MD	1989	Clinician	9999	9999	30	Yes	2	9999	9999	9999	9999	9999	9999	3	9999	yes	Yes	No	Yes	1	Yes	uncertain	No	No	9999	Not selected	Not selected	Not selected	Not selected	Yes	Not selected	Not selected	Not selected	Yes	Not selected	Yes	Yes	Yes	9999	No	Yes	The hospital or Institute	Yes	Yes	Yes	No	9999
31-45	Male	MD	9999	Resident doctors	Pediatric	9999	1	9999	9999	9999	9999	9999	9999	9999	9999	0	yes	no	No	No	Yes	1	Yes	Yes	No	Yes	All of the above	Not selected	Not selected	Not selected	Yes	Not selected	Yes	Not selected	Not selected	Not selected	Not selected	Yes	Yes	No	9999	No	Yes	The hospital or Institute	Yes	Yes	Yes	No	No
31-45	Female	MD	2016	Resident doctors	9999	9999	2	9999	9999	9999	9999	No	9999	9999	9999	3	yes	no	Yes	No	No	9999	No	Yes	No	Yes	All of the above	Not selected	Not selected	Not selected	Not selected	Yes	Not selected	Not selected	Not selected	Yes	Not selected	Yes	Yes	No	9999	No	Yes	The hospital or Institute	Yes	I don't know	Yes	Yes	Yes
31-45	Male	MD	2017	Resident doctors	9999	9999	1	9999	9999	9999	9999	9999	9999	9999	9999	9999	9999	9999	Yes	No	Yes	1	Yes	Yes	Yes	Yes	All of the above	Not selected	Not selected	Yes	Not selected	Not selected	Yes	Not selected	Not selected	Not selected	Not selected	Yes	Yes	Yes	9999	I don't Know	Yes	The patient	Yes	Yes	Yes	Yes	Yes
31-45	Male	MD	9999	Resident doctors	Surgery	9999	9999	9999	9999	9999	9999	9999	9999	9999	9999	9999	9999	9999	No	No	No	2	No	No	No	Yes	To regulate the lives of people	Not selected	Not selected	Not selected	Not selected	Yes	Yes	Not selected	Not selected	Not selected	Not selected	Yes	Yes	No	9999	No	Yes	The hospital or Institute	Yes	Yes	I don't know	No	9999
31-45	Male	MD	2018	Senior Lecturer	Surgery	9999	7	Yes	200	9999	No	No	No	9999	No	9999	yes	yes	Yes	No	Yes	1	No	Yes	Yes	Yes	All of the above	Not selected	Not selected	Not selected	Not selected	Yes	Yes	Not selected	Not selected	Not selected	Not selected	Yes	Yes	Yes	9999	I don't Know	Yes	The patient	Yes	Yes	Yes	No	Yes
31-45	Female	MD	2015	Senior Lecturer	Internal Medicine	9999	4	No	9999	9999	No	No	No	9999	No	2	no	no	Yes	No	Yes	4	Yes	Yes	No	uncertain	All of the above	Not selected	Not selected	Not selected	Not selected	Yes	Not selected	Not selected	Not selected	Yes	Not selected	Yes	I don't Know	Yes	9999	I don't Know	Yes	The hospital or Institute	Yes	I don't know	I don't know	No	No
>45	Male	Masters	2000	Clinician	9999	9999	19	Yes	9999	9999	No	No	No	9999	No	10	yes	yes	Yes	No	No	9999	Yes	Yes	Yes	Yes	To guide the life of people	Not selected	Yes	Not selected	Not selected	Not selected	Yes	Not selected	Not selected	Not selected	Not selected	Yes	Yes	No	9999	No	Yes	The hospital or Institute	Yes	I don't know	I don't know	No	No
9999	Male	PhD	2012	Senior Lecturer	Surgery	9999	7	Yes	2	9999	Yes	Yes	Yes	9999	Yes	2	yes	yes	Yes	No	No	1	No	Yes	Yes	Yes	All of the above	Not selected	Not selected	Not selected	Not selected	Yes	Yes	Not selected	Not selected	Not selected	Not selected	Yes	Yes	No	9999	Yes	Yes	The investigator	Yes	Yes	No	No	No
>45	Male	Board certified	9999	Professor	9999	9999	35	Yes	70	9999	No	Yes	Yes	9999	No	65	yes	no	9999	Yes	Yes	3	No	Yes	Yes	Yes	All of the above	Not selected	Not selected	Not selected	Not selected	Yes	Yes	Yes	Yes	Yes	Not selected	Yes	Yes	Yes	9999	9999	Yes	9999	No	9999	I don't know	No	9999
31-45	Male	MD	9999	Resident doctors	Internal Medicine	9999	9999	Yes	9999	9999	Yes	No	9999	9999	9999	1	yes	yes	Yes	No	Yes	2	Yes	Yes	Yes	Yes	All of the above	Not selected	Not selected	Not selected	Not selected	Yes	Not selected	Not selected	Not selected	Yes	Not selected	Yes	Yes	Yes	9999	No	Yes	The hospital or Institute	No	I don't know	Yes	No	No
31-45	Male	MD	9999	Resident doctors	Internal Medicine	9999	1	9999	9999	9999	9999	9999	9999	9999	9999	0	9999	9999	Yes	No	Yes	1	Yes	Yes	Yes	Yes	All of the above	Not selected	Not selected	Not selected	Not selected	Yes	Not selected	Not selected	Not selected	Yes	Not selected	Yes	Yes	No	9999	No	Yes	The patient	I don't know	Yes	Yes	No	No
31-45	Male	MD	9999	Resident doctors	Internal Medicine	9999	3	No	9999	9999	Yes	No	9999	9999	9999	1	no	no	Yes	No	No	2	Yes	Yes	Yes	Yes	All of the above	Not selected	Not selected	Yes	Not selected	Yes	Not selected	Not selected	Not selected	Not selected	Not selected	Yes	Yes	No	9999	Yes	Yes	The hospital or Institute	Yes	No	I don't know	9999	No
31-45	Female	MD	2015	Resident doctors	Pediatric	9999	2	No	9999	9999	No	No	No	9999	No	1	yes	no	Yes	No	Yes	3	Yes	No	No	Yes	All of the above	Not selected	Not selected	Not selected	Not selected	Yes	Not selected	Not selected	Not selected	Yes	Not selected	Yes	No	No	9999	No	Yes	The hospital or Institute	No	I don't know	I don't know	9999	9999
31-45	Female	Masters	2009	Clinician	Obstetrics/ Gynecology	9999	12	Yes	9999	9999	Yes	9999	9999	9999	9999	9999	yes	9999	No	No	No	9999	uncertain	Yes	No	Yes	To guide the life of people	9999	9999	9999	9999	9999	Not selected	Not selected	Not selected	Yes	Not selected	Yes	Yes	No	9999	No	Yes	The patient	9999	I don't know	Yes	No	9999
>45	Male	PhD	1996	9999	Internal Medicine	9999	16	No	200	9999	No	Yes	Yes	9999	Yes	5	yes	yes	Yes	No	Yes	3	Yes	Yes	Yes	Yes	9999	Not selected	Not selected	Not selected	Not selected	Yes	Yes	Not selected	Not selected	Not selected	Not selected	Yes	Yes	No	9999	No	Yes	The hospital or Institute	Yes	Yes	Yes	No	9999
>45	Female	MD	1975	Clinician	Pediatric	9999	39	No	9999	9999	No	No	No	9999	No	9999	no	no	Yes	No	No	1	No	Yes	Yes	Yes	To guide the life of people	Not selected	Not selected	Not selected	Yes	9999	9999	9999	9999	9999	9999	Yes	No	No	9999	Yes	Yes	The patient	Yes	Yes	Yes	No	9999
31-45	Male	MD	3	Professor	Internal Medicine	9999	0	No	9999	9999	No	No	No	9999	No	9999	no	no	No	uncertain	No	3	uncertain	uncertain	No	uncertain	All of the above	Not selected	Not selected	Not selected	Not selected	Yes	Not selected	Yes	Not selected	Not selected	Not selected	Yes	Yes	Yes	9999	No	No	The patient	I don't know	I don't know	I don't know	No	Yes
31-45	Female	MD	2018	Resident doctors	Pediatric	9999	7	9999	9999	9999	9999	No	9999	9999	9999	9999	9999	9999	Yes	No	Yes	2	No	Yes	Yes	uncertain	All of the above	Not selected	Not selected	Not selected	Not selected	Yes	Not selected	Not selected	Not selected	Yes	Not selected	Yes	Yes	No	9999	No	No	The investigator	Yes	Yes	Yes	No	No
31-45	Female	MD	2010	Associate Professor	Pediatric	9999	5	Yes	4500	9999	No	No	9999	9999	9999	1	yes	no	Yes	No	No	2	No	Yes	No	Yes	All of the above	Not selected	Not selected	Not selected	Yes	Not selected	Not selected	Not selected	Not selected	Yes	Not selected	Yes	Yes	No	9999	I don't Know	Yes	The hospital or Institute	Yes	Yes	Yes	No	No
31-45	Female	MD	2018	Resident doctors	Pediatric	9999	8	9999	9999	9999	9999	No	9999	9999	9999	0	9999	9999	No	No	No	2	No	No	No	uncertain	All of the above	Not selected	Not selected	Not selected	Yes	Not selected	Yes	Not selected	Not selected	Not selected	Not selected	Yes	Yes	No	9999	No	Yes	The patient	Yes	No	No	No	9999
>45	Male	MD	1992	Clinician	9999	9999	26	Yes	1	9999	Yes	No	No	9999	9999	1	yes	yes	Yes	No	Yes	1	No	Yes	Yes	Yes	To guide the life of people	Not selected	Not selected	Not selected	Not selected	Yes	Not selected	Not selected	Not selected	Yes	Not selected	Yes	Yes	No	9999	No	Yes	The patient	Yes	Yes	No	Yes	No
>45	Male	PhD	1993	Clinician	9999	9999	25	No	5	5	Yes	Yes	Yes	9999	No	5	yes	no	No	No	No	2	No	No	No	No	All of the above	Not selected	Not selected	Not selected	Not selected	Yes	Yes	Not selected	Not selected	Not selected	Not selected	Yes	Yes	I don't know	9999	Yes	Yes	The hospital or Institute	Yes	Yes	I don't know	No	9999
>45	Male	PhD	5	Clinician	Pediatric	9999	19	9999	9999	9999	9999	9999	9999	9999	9999	9999	9999	9999	No	No	No	1	Yes	Yes	Yes	No	All of the above	Not selected	Not selected	Not selected	Not selected	Yes	Not selected	Not selected	Not selected	Yes	Not selected	Yes	Yes	No	9999	No	Yes	The investigator	Yes	Yes	No	No	9999
>45	Male	Board certified	1999	Senior Lecturer	Internal Medicine	9999	20	Yes	9999	9999	No	9999	Yes	9999	Yes	9999	yes	yes	Yes	Yes	Yes	2	Yes	Yes	Yes	uncertain	All of the above	Not selected	Not selected	Not selected	Yes	Not selected	Not selected	Not selected	Yes	Not selected	Not selected	Yes	I don't Know	I don't know	9999	Yes	Yes	The hospital or Institute	No	No	I don't know	No	No
9999	Female	MD	1997	Clinician	Pediatric	9999	21	9999	9999	9999	9999	9999	9999	9999	9999	9999	9999	9999	No	No	No	3	No	Yes	Yes	No	All of the above	Not selected	2	Not selected	Not selected	Not selected	Yes	Not selected	Not selected	Not selected	Not selected	Yes	Yes	Yes	9999	9999	Yes	The hospital or Institute	Yes	Yes	I don't know	No	9999
>45	Male	MD	9999	Clinician	9999	9999	15	No	9999	9999	No	No	No	9999	No	9999	no	no	No	No	No	3	No	Yes	Yes	uncertain	All of the above	Not selected	Not selected	Not selected	Not selected	Yes	Not selected	Not selected	Yes	Not selected	Not selected	Yes	No	No	9999	No	No	The hospital or Institute	Yes	Yes	I don't know	No	No
31-45	Female	MD	2008	Clinician	Pediatric	9999	10	No	9999	9999	No	9999	No	9999	No	9999	yes	yes	9999	No	9999	3	uncertain	Yes	9999	uncertain	All of the above	Yes	Yes	Yes	Yes	Yes	Not selected	Not selected	Not selected	Yes	Not selected	Yes	Yes	No	9999	No	Yes	The hospital or Institute	Yes	Yes	Yes	No	9999
>45	Male	MD	1998	Clinician	Pediatric	9999	21	9999	9999	9999	9999	No	9999	9999	9999	0	9999	9999	Yes	No	Yes	1	Yes	Yes	No	No	All of the above	Not selected	Not selected	Not selected	Not selected	Yes	Yes	Not selected	Not selected	Not selected	Not selected	No	Yes	Yes	9999	Yes	Yes	The investigator	Yes	Yes	I don't know	No	9999
>45	Male	PhD	9999	Assistant Professor	9999	9999	25	Yes	5	9999	Yes	9999	No	9999	No	9999	no	no	No	Yes	Yes	2	No	Yes	Yes	No	All of the above	9999	9999	9999	9999	9999	Yes	Not selected	Not selected	Yes	Not selected	Yes	Yes	Yes	9999	9999	9999	The hospital or Institute	Yes	Yes	No	No	9999
>45	Male	PhD	9999	9999	9999	9999	25	9999	9999	9999	9999	9999	9999	9999	9999	9999	9999	9999	Yes	9999	9999	9999	9999	9999	9999	9999	All of the above	9999	9999	9999	9999	9999	Yes	Not selected	Not selected	Yes	Not selected	Yes	Yes	No	9999	No	Yes	The hospital or Institute	Yes	Yes	I don't know	No	No
>45	Female	PhD	9999	Clinician	Obstetrics/ Gynecology	9999	22	Yes	500	9999	No	No	9999	9999	9999	9999	yes	no	Yes	No	No	2	Yes	Yes	No	Yes	All of the above	Not selected	Not selected	Not selected	Yes	Not selected	Yes	Not selected	Not selected	Not selected	Not selected	Yes	Yes	Yes	9999	No	Yes	The hospital or Institute	Yes	Yes	I don't know	No	9999
>45	Male	MD	2000	Clinician	9999	9999	20	Yes	75	9999	Yes	No	No	9999	No	3	yes	yes	Yes	Yes	Yes	2	Yes	Yes	Yes	Yes	All of the above	Not selected	Not selected	Not selected	Not selected	Yes	Yes	Not selected	Not selected	Not selected	Not selected	Yes	Yes	No	9999	Yes	Yes	The hospital or Institute	Yes	Yes	No	No	9999
31-45	Female	PhD	2012	Clinician	Obstetrics/ Gynecology	9999	6	No	9999	9999	No	No	No	9999	No	9999	no	no	Yes	No	No	2	Yes	Yes	Yes	No	All of the above	Not selected	Not selected	Not selected	Yes	Not selected	Yes	Not selected	Not selected	Not selected	Not selected	Yes	Yes	No	9999	No	Yes	The investigator	Yes	Yes	No	No	9999
>45	Male	Masters	1989	Professor	Obstetrics/ Gynecology	9999	30	Yes	50	9999	No	Yes	Yes	9999	No	4	yes	no	Yes	Yes	No	1	Yes	Yes	Yes	Yes	All of the above	Not selected	Not selected	Not selected	Not selected	Yes	Yes	Yes	Yes	Yes	9999	Yes	Yes	I don't know	9999	I don't Know	Yes	The patient	No	Yes	No	Yes	No
>45	Female	MD	9999	Clinician	Internal Medicine	9999	18	Yes	5	9999	Yes	No	No	9999	No	10	yes	yes	No	No	Yes	2	No	Yes	Yes	Yes	All of the above	Not selected	Not selected	Not selected	Not selected	Yes	Not selected	Not selected	Not selected	Not selected	Yes	No	Yes	Yes	9999	No	Yes	The hospital or Institute	Yes	Yes	I don't know	No	9999
31-45	Male	MD	2012	Resident doctors	Surgery	9999	7	9999	9999	9999	9999	No	9999	9999	9999	3	yes	no	Yes	No	No	1	No	Yes	No	uncertain	All of the above	Not selected	Not selected	Not selected	Not selected	Yes	Yes	Not selected	Not selected	Not selected	Not selected	Yes	Yes	No	9999	No	Yes	The patient	Yes	Yes	I don't know	No	No
>45	Male	Masters	9999	Professor	Surgery	9999	35	Yes	9999	9999	9999	Yes	Yes	9999	9999	3	yes	9999	Yes	No	Yes	1	Yes	Yes	Yes	Yes	All of the above	Not selected	Not selected	Not selected	Not selected	Yes	Not selected	Not selected	Not selected	Yes	Not selected	Yes	Yes	No	9999	No	Yes	The patient	Yes	Yes	I don't know	Yes	Yes
31-45	Male	MD	9999	Clinician	Surgery	9999	3	No	9999	9999	No	No	No	9999	No	4	no	no	Yes	No	Yes	1	Yes	Yes	Yes	Yes	All of the above	Not selected	Not selected	Not selected	Not selected	Yes	Yes	Not selected	Not selected	Not selected	Not selected	Yes	Yes	No	9999	Yes	Yes	The hospital or Institute	Yes	Yes	Yes	Yes	Yes
31-45	Female	PhD	2016	Research Officers	Surgery	9999	3	9999	9999	9999	9999	9999	9999	9999	9999	5	yes	yes	Yes	No	Yes	3	Yes	Yes	Yes	Yes	All of the above	Not selected	Not selected	Not selected	Not selected	Yes	Yes	Yes	Not selected	Yes	Not selected	Yes	No	No	9999	No	Yes	The patient	Yes	Yes	Yes	No	No
31-45	Female	MD	2017	Resident doctors	Obstetrics/ Gynecology	9999	1	No	2	9999	No	No	No	9999	No	9999	no	no	No	No	Yes	1	Yes	Yes	No	Yes	All of the above	Not selected	Not selected	Not selected	Not selected	Yes	Not selected	Not selected	Not selected	Yes	Not selected	Yes	Yes	Yes	9999	Yes	No	The hospital or Institute	I don't know	Yes	No	No	No
31-45	Female	MD	2014	Resident doctors	Obstetrics/ Gynecology	9999	4	Yes	1	9999	No	No	9999	9999	9999	1	yes	no	Yes	No	Yes	1	Yes	Yes	Yes	Yes	All of the above	Not selected	Not selected	Not selected	Not selected	Yes	Yes	Yes	Yes	Yes	Not selected	Yes	Yes	No	9999	Yes	Yes	The patient	Yes	Yes	I don't know	No	No
31-45	Female	PhD	2019	Resident doctors	Obstetrics/ Gynecology	9999	4	Yes	100	9999	Yes	Yes	Yes	9999	Yes	2	yes	yes	Yes	No	Yes	1	Yes	Yes	Yes	Yes	To guide the life of people	Not selected	Not selected	Not selected	Not selected	Yes	Yes	Not selected	Not selected	Yes	Not selected	Yes	Yes	No	9999	No	Yes	The patient	Yes	Yes	Yes	No	No
31-45	Male	PhD	17	Resident doctors	Surgery	9999	1	No	9999	9999	No	No	No	9999	No	0	9999	9999	No	No	No	3	Yes	No	No	uncertain	To regulate the lives of people	Not selected	Not selected	Not selected	Not selected	Yes	Not selected	Yes	Not selected	Not selected	Not selected	Yes	Yes	Yes	9999	I don't Know	Yes	The investigator	Yes	Yes	I don't know	No	No
>45	Male	MD	9999	Senior Lecturer	Pediatric	9999	20	No	9999	9999	No	No	No	9999	No	9999	no	no	No	No	No	2	No	No	No	No	All of the above	Not selected	Not selected	Not selected	Not selected	Yes	Yes	Not selected	Not selected	Yes	Not selected	Yes	Yes	Yes	9999	No	Yes	The patient	No	No	No	No	No
>45	Female	PhD	1999	9999	Pediatric	9999	20	9999	9999	9999	9999	9999	9999	9999	9999	9999	9999	9999	No	No	No	1	No	Yes	No	Yes	All of the above	Not selected	Not selected	Not selected	Not selected	Not selected	9999	Not selected	Not selected	Not selected	Yes	0	Yes	Yes	2	9999	No	The hospital or Institute	No	Yes	Yes	No	No
31-45	Female	MD	1996	Clinician	Obstetrics/ Gynecology	9999	20	No	9999	9999	Yes	Yes	Yes	9999	Yes	9999	yes	yes	Yes	Yes	Yes	2	Yes	Yes	Yes	Yes	All of the above	Not selected	Not selected	Not selected	Not selected	Yes	9999	Not selected	Not selected	Not selected	Not selected	0	Yes	Yes	1	9999	Yes	The hospital or Institute	Yes	Yes	I don't know	No	Yes
31-45	Male	Board certified	2003	Clinician	Obstetrics/ Gynecology	9999	15	Yes	3	9999	No	0	9999	9999	9999	9999	no	no	Yes	No	Yes	3	No	Yes	No	Yes	All of the above	Not selected	Not selected	Not selected	Yes	Not selected	9999	Not selected	Not selected	Yes	Not selected	0	Yes	Yes	3	9999	Yes	The hospital or Institute	I don't know	Yes	Yes	Yes	No
>45	Male	MD	1999	Clinician	9999	9999	16	9999	9999	9999	9999	No	9999	9999	9999	9999	9999	9999	Yes	No	No	1	No	No	No	Yes	To regulate the lives of people	Not selected	Not selected	Not selected	Not selected	Not selected	9999	Not selected	Not selected	Not selected	Yes	0	No	Yes	2	9999	I don't know	The patient	Yes	Yes	No	No	No
31-45	Male	Board certified	2015	Clinician	Surgery	9999	8	Yes	5	9999	Yes	No	9999	9999	9999	8	yes	yes	Yes	Yes	Yes	3	Yes	Yes	Yes	uncertain	All of the above	Not selected	Not selected	Not selected	Not selected	Yes	9999	Yes	Not selected	Not selected	Not selected	0	Yes	Yes	1	9999	No	The hospital or Institute	Yes	Yes	No	No	No
31-45	Female	PhD	9999	Clinician	Internal Medicine	9999	8	Yes	10	9999	Yes	No	9999	9999	9999	10	yes	yes	Yes	9999	9999	9999	9999	9999	9999	9999	All of the above	Not selected	Not selected	Not selected	Not selected	Not selected	9999	Not selected	Not selected	Not selected	Not selected	0	Yes	Yes	1	9999	No	The hospital or Institute	Yes	Yes	No	No	No
>45	Male	MD	2002	Clinician	Pediatric	9999	20	9999	9999	9999	9999	9999	9999	9999	9999	9999	9999	9999	No	No	No	3	No	Yes	No	uncertain	All of the above	Not selected	Not selected	Not selected	Not selected	Not selected	9999	Yes	Not selected	Not selected	Not selected	0	Yes	Yes	2	9999	No	The hospital or Institute	Yes	Yes	Yes	Yes	No
>45	Male	MD	2004	Clinician	Internal Medicine	9999	15	Yes	9999	9999	9999	Yes	Yes	9999	No	9999	yes	no	Yes	No	Yes	1	No	Yes	Yes	Yes	All of the above	Not selected	Not selected	Not selected	Not selected	Yes	9999	Not selected	Not selected	Not selected	Yes	0	Yes	Yes	2	9999	No	The hospital or Institute	Yes	Yes	Yes	Yes	No
>45	Male	MD	2003	Clinician	9999	9999	4	Yes	2	9999	9999	No	9999	9999	9999	0	9999	9999	Yes	No	Yes	3	Yes	Yes	No	Yes	All of the above	Not selected	Not selected	Not selected	Not selected	Yes	9999	Not selected	Not selected	Not selected	Yes	0	Yes	Yes	1	9999	9999	The hospital or Institute	Yes	Yes	Yes	Yes	Yes
9999	Male	Board certified	2009	Clinician	Laboratory	9999	12	Yes	9999	9999	Yes	Yes	Yes	9999	Yes	12	yes	yes	Yes	No	Yes	1	Yes	Yes	Yes	Yes	To guide the life of people	Not selected	Not selected	Not selected	Not selected	Not selected	9999	Not selected	Not selected	Not selected	Yes	0	Yes	Yes	1	9999	No	The hospital or Institute	No	Yes	Yes	No	No
31-45	Female	PhD	9999	Clinician	Obstetrics/ Gynecology	9999	8	Yes	9999	9999	Yes	9999	9999	9999	9999	9999	9999	9999	No	No	No	1	No	Yes	No	Yes	All of the above	Not selected	Not selected	Not selected	Not selected	Not selected	9999	Not selected	Not selected	Not selected	Yes	0	Yes	Yes	2	9999	No	The hospital or Institute	No	Yes	Yes	No	No
>45	Male	MD	2004	Clinician	9999	9999	9999	9999	9999	9999	9999	9999	9999	9999	9999	0	9999	9999	No	No	No	9999	Yes	No	Yes	No	All of the above	Not selected	Not selected	Not selected	Not selected	Not selected	9999	Not selected	Not selected	Not selected	Yes	0	Yes	No	1	9999	Yes	The hospital or Institute	No	Yes	Yes	No	No
>45	Female	MD	1986	Clinician	9999	9999	33	No	9999	9999	No	No	9999	9999	9999	9999	9999	9999	Yes	No	Yes	1	Yes	Yes	Yes	Yes	All of the above	Not selected	Not selected	Not selected	Yes	Not selected	9999	Not selected	Yes	Not selected	Not selected	0	Yes	Yes	2	9999	No	The hospital or Institute	Yes	Yes	Yes	No	Yes
>45	Male	Board certified	2001	Clinician	Surgery	9999	18	Yes	5	9999	No	No	9999	9999	9999	2	yes	no	Yes	No	No	3	No	Yes	No	uncertain	All of the above	Not selected	Not selected	Not selected	Not selected	Yes	9999	Not selected	Not selected	Not selected	Yes	0	Yes	Yes	2	9999	I don't know	The hospital or Institute	No	Yes	Yes	No	No
31-45	Male	MD	2018	Resident doctors	Pediatric	9999	9999	No	9999	9999	No	No	9999	9999	9999	9999	9999	9999	Yes	No	No	2	No	Yes	Yes	No	All of the above	Not selected	Not selected	Not selected	Not selected	Yes	9999	Not selected	Not selected	Not selected	Yes	0	Yes	Yes	2	9999	No	The hospital or Institute	Yes	Yes	Yes	No	No
31-45	Female	MD	2017	Resident doctors	Pediatric	9999	3	Yes	1	9999	Yes	No	9999	9999	9999	2	yes	yes	No	No	Yes	2	Yes	Yes	No	uncertain	All of the above	Not selected	Not selected	Not selected	Not selected	Yes	9999	Yes	Not selected	Not selected	Not selected	0	Yes	Yes	2	9999	No	The hospital or Institute	No	Yes	Yes	No	No
31-45	Female	MD	2019	Resident doctors	9999	9999	9999	9999	9999	9999	9999	9999	9999	9999	9999	1	yes	no	Yes	No	No	3	Yes	Yes	No	Yes	9999	Not selected	Not selected	Not selected	Not selected	Yes	9999	Yes	Not selected	Not selected	Not selected	0	Yes	Yes	2	9999	No	The hospital or Institute	I don't know	Yes	Yes	Yes	No
31-45	Male	MD	9999	Clinician	Pediatric	9999	3	No	9999	9999	No	9999	No	9999	No	9999	no	no	Yes	No	No	1	Yes	Yes	No	Yes	All of the above	Not selected	Not selected	Not selected	Not selected	Yes	9999	Not selected	Yes	Not selected	Not selected	0	Yes	Yes	2	9999	No	The hospital or Institute	Yes	Yes	Yes	No	No
>45	Male	MD	9999	Clinician	9999	9999	35	9999	9999	9999	9999	9999	9999	9999	9999	9999	9999	9999	No	No	No	2	No	Yes	Yes	uncertain	All of the above	Not selected	Not selected	Not selected	Not selected	Yes	9999	Not selected	Not selected	Yes	Not selected	0	I don't Know	Yes	1	9999	Yes	The hospital or Institute	I don't know	Yes	Yes	No	No
>45	Male	Board certified	2001	Clinician	Obstetrics/ Gynecology	9999	18	Yes	9999	9999	Yes	No	9999	9999	9999	2	yes	yes	Yes	No	Yes	1	No	Yes	Yes	Yes	All of the above	Not selected	Not selected	Not selected	Not selected	Yes	9999	Yes	Yes	Yes	Yes	0	Yes	No	2	9999	Yes	The hospital or Institute	I don't know	No	9999	Yes	No
>45	Male	Masters	2003	Clinician	9999	9999	16	Yes	9999	9999	No	Yes	Yes	9999	Yes	5	yes	yes	Yes	No	Yes	3	No	No	Yes	Yes	All of the above	Not selected	Not selected	Not selected	Not selected	Not selected	9999	Not selected	Not selected	Not selected	Not selected	Yes	Yes	Yes	2	9999	No	The hospital or Institute	No	Yes	Yes	No	No
>45	Male	9999	9999	Clinician	9999	9999	33	No	9999	9999	No	No	9999	9999	9999	9999	no	no	9999	No	No	2	No	Yes	9999	No	All of the above	Not selected	Not selected	Not selected	Not selected	Not selected	9999	Not selected	Not selected	Not selected	Not selected	0	Yes	Yes	2	9999	No	The hospital or Institute	Yes	Yes	Yes	No	Yes
>45	Male	MD	2009	Senior Lecturer	9999	9999	20	No	9999	9999	9999	No	9999	9999	9999	6	yes	no	Yes	No	Yes	3	No	Yes	No	uncertain	All of the above	Not selected	Not selected	Not selected	Not selected	Not selected	9999	Yes	Not selected	Not selected	Yes	0	Yes	Yes	3	9999	No	The hospital or Institute	I don't know	I don't know	I don't know	No	No
31-45	Male	MD	2015	Resident doctors	Surgery	9999	3	Yes	9999	9999	No	No	9999	9999	9999	2	yes	no	Yes	No	No	3	Yes	Yes	Yes	uncertain	All of the above	Not selected	Not selected	Not selected	Not selected	Yes	9999	Yes	Not selected	Not selected	Yes	0	Yes	No	2	9999	No	The hospital or Institute	No	Yes	Yes	Yes	No
31-45	Female	PhD	9999	Research Officers	Surgery	9999	1	9999	9999	9999	9999	9999	9999	9999	9999	9999	yes	yes	Yes	No	Yes	1	Yes	Yes	Yes	Yes	All of the above	Not selected	Not selected	Not selected	Not selected	Yes	9999	Not selected	Not selected	Not selected	Yes	0	Yes	Yes	1	9999	No	The hospital or Institute	I don't know	Yes	Yes	Yes	No
>45	Male	Board certified	1987	Clinician	Obstetrics/ Gynecology	9999	31	Yes	2	9999	No	Yes	Yes	9999	No	9999	yes	9999	No	No	No	3	Yes	Yes	Yes	Yes	To guide the life of people	Not selected	Not selected	Not selected	Not selected	Yes	9999	Yes	Yes	Yes	Yes	0	Yes	Yes	2	9999	I don't know	The hospital or Institute	Yes	Yes	Yes	No	No
31-45	Male	PhD	2010	Clinician	9999	9999	9	Yes	30	9999	Yes	Yes	Yes	9999	No	9999	yes	yes	Yes	No	No	3	Yes	Yes	Yes	Yes	All of the above	Not selected	Not selected	Yes	Not selected	Not selected	9999	Yes	Yes	Not selected	Yes	0	Yes	Yes	2	9999	No	The hospital or Institute	No	Yes	Yes	No	No
31-45	Male	MD	2017	Resident doctors	Surgery	9999	3	Yes	9999	9999	Yes	No	9999	9999	9999	9	yes	yes	Yes	No	Yes	1	Yes	Yes	Yes	Yes	All of the above	Not selected	Not selected	Not selected	Not selected	Yes	9999	Yes	Yes	Yes	Yes	0	Yes	No	2	9999	No	9999	No	Yes	Yes	Yes	No
31-45	Male	MD	2014	Resident doctors	Surgery	9999	1	Yes	9999	9999	No	No	9999	9999	9999	9999	yes	no	Yes	No	Yes	1	Yes	Yes	No	Yes	All of the above	Not selected	Not selected	Not selected	Not selected	Yes	9999	Yes	Yes	Not selected	Yes	0	Yes	No	2	9999	No	The hospital or Institute	Yes	Yes	Yes	No	No
31-45	Female	Board certified	9999	Research Officers	Surgery	9999	3	Yes	3	9999	No	Yes	Yes	9999	No	15	yes	yes	Yes	No	Yes	2	Yes	Yes	Yes	Yes	To guide the life of people	Not selected	Not selected	Not selected	Not selected	Yes	9999	Not selected	Not selected	Not selected	Yes	0	Yes	No	1	9999	9999	The hospital or Institute	Yes	Yes	Yes	Yes	Yes
>45	Male	MD	9999	Clinician	Surgery	9999	13	Yes	9999	9999	Yes	9999	No	9999	No	20	yes	yes	Yes	No	No	2	Yes	No	Yes	Yes	To guide the life of people	Not selected	Yes	Not selected	Not selected	Not selected	9999	Not selected	Not selected	Not selected	Yes	0	No	No	3	9999	9999	The hospital or Institute	I don't know	Yes	Yes	No	No
>45	Male	MD	9999	Clinician	Internal Medicine	9999	15	Yes	9999	9999	Yes	No	9999	9999	9999	12	yes	yes	Yes	No	No	2	uncertain	uncertain	No	Yes	All of the above	Yes	Not selected	Not selected	Not selected	Not selected	9999	Not selected	Not selected	Not selected	Not selected	Yes	No	No	2	9999	Yes	9999	I don't know	Yes	I don't know	Yes	No
31-45	Male	MD	2008	Clinician	9999	9999	6	Yes	3	9999	Yes	9999	No	9999	No	2	yes	yes	Yes	No	Yes	1	Yes	Yes	Yes	Yes	To guide the life of people	Not selected	Not selected	Not selected	Not selected	Yes	9999	Yes	Not selected	Not selected	Yes	0	Yes	No	2	9999	No	The hospital or Institute	I don't know	Yes	No	No	Yes
31-45	Female	Masters	9999	Clinician	Surgery	9999	8	Yes	3	9999	Yes	No	9999	9999	9999	10	yes	yes	Yes	Yes	No	1	Yes	Yes	Yes	Yes	All of the above	Not selected	Not selected	Not selected	Not selected	Yes	9999	Yes	Yes	Yes	Yes	0	Yes	No	1	9999	No	The hospital or Institute	Yes	Yes	Yes	Yes	Yes
31-45	Male	MD	2002	Clinician	Surgery	9999	17	Yes	2	9999	No	Yes	Yes	9999	9999	2	yes	9999	Yes	No	No	3	No	No	No	uncertain	All of the above	Not selected	Not selected	Not selected	Not selected	Yes	9999	Not selected	Not selected	Not selected	Yes	0	Yes	Yes	1	9999	Yes	The hospital or Institute	Yes	Yes	Yes	No	No
>45	Male	MD	1993	Clinician	9999	9999	26	9999	9999	9999	9999	No	9999	9999	9999	5	no	no	No	No	No	3	No	14	Yes	uncertain	To protect the welfare of people	Not selected	Not selected	Not selected	Not selected	Not selected	9999	Not selected	Not selected	Yes	Not selected	0	Yes	No	2	9999	Yes	The hospital or Institute	No	No	I don't know	No	No
31-45	Female	MD	2002	Clinician	Pediatric	9999	11	No	9999	9999	No	No	9999	9999	9999	9999	no	no	Yes	No	No	3	Yes	Yes	No	uncertain	To guide the life of people	Not selected	Not selected	Not selected	Not selected	Not selected	9999	Not selected	Not selected	Not selected	Yes	0	Yes	Yes	2	9999	No	The hospital or Institute	No	Yes	Yes	No	No
31-45	Male	Masters	2013	Clinician	9999	9999	7	Yes	4	9999	Yes	No	9999	9999	9999	0	9999	9999	Yes	No	Yes	1	No	Yes	Yes	Yes	9999	Not selected	Not selected	Not selected	Not selected	Not selected	9999	Yes	Yes	Yes	Yes	0	Yes	Yes	1	9999	9999	The hospital or Institute	Yes	Yes	Yes	Yes	No
31-45	Male	MD	9999	Resident doctors	Pediatric	9999	1	No	9999	9999	No	No	9999	9999	9999	9999	no	no	No	uncertain	3	3	uncertain	uncertain	No	uncertain	All of the above	Not selected	Not selected	Not selected	Not selected	Yes	9999	Not selected	Yes	Not selected	Not selected	0	Yes	Yes	1	9999	No	The investigator	No	I don't know	I don't know	No	No
>45	Female	MD	1992	Clinician	Internal Medicine	9999	22	Yes	9999	9999	No	Yes	Yes	9999	No	10	yes	yes	Yes	No	No	1	Yes	Yes	No	Yes	9999	Not selected	Not selected	Not selected	Not selected	Yes	9999	Yes	Yes	Not selected	Yes	0	Yes	Yes	3	9999	I don't know	The hospital or Institute	Yes	Yes	I don't know	Yes	Yes
31-45	Male	Masters	2017	Clinician	Surgery	9999	2	Yes	2	9999	Yes	Yes	Yes	9999	Yes	11	yes	yes	Yes	No	Yes	1	Yes	Yes	Yes	Yes	To guide the life of people	Not selected	Not selected	Yes	Not selected	Not selected	9999	Not selected	Not selected	Not selected	Yes	0	Yes	No	1	9999	No	The hospital or Institute	No	I don't know	9999	No	No
>45	Male	Masters	1980	Clinician	9999	9999	39	Yes	120	9999	Yes	Yes	Yes	9999	Yes	20	yes	yes	9999	9999	9999	9999	9999	9999	9999	9999	9999	9999	9999	9999	9999	9999	9999	9999	9999	9999	9999	9999	Yes	Yes	1	9999	I don't know	The investigator	Yes	Yes	9999	9999	9999
31-45	Female	Board certified	2013	Associate Professor	9999	9999	9	Yes	40	9999	No	Yes	Yes	9999	No	10	yes	yes	Yes	No	Yes	1	Yes	Yes	Yes	Yes	To guide the life of people	Not selected	Yes	Not selected	Not selected	Not selected	9999	Yes	Not selected	Not selected	Yes	0	Yes	Yes	1	9999	No	The hospital or Institute	No	Yes	Yes	Yes	No
9999	9999	MD	1992	Clinician	Internal Medicine	9999	20	Yes	9999	9999	Yes	Yes	Yes	9999	Yes	6	yes	yes	Yes	No	Yes	2	Yes	Yes	Yes	Yes	To guide the life of people	Not selected	Yes	Not selected	Not selected	Not selected	9999	Yes	Yes	Not selected	Yes	0	Yes	Yes	2	9999	No	The hospital or Institute	9999	Yes	Yes	Yes	Yes
31-45	Male	MD	9999	Clinician	9999	9999	1	No	9999	9999	Yes	No	9999	9999	9999	1	9999	no	Yes	No	Yes	1	Yes	Yes	Yes	Yes	All of the above	Not selected	Yes	Not selected	Not selected	Not selected	9999	Not selected	Not selected	Not selected	Yes	0	Yes	Yes	3	9999	No	The hospital or Institute	Yes	Yes	I don't know	No	No
>45	Male	MD	1978	Clinician	9999	9999	30	No	9999	9999	No	No	9999	9999	9999	0	9999	9999	9999	9999	9999	9999	9999	9999	9999	9999	9999	9999	9999	9999	9999	9999	9999	9999	9999	9999	9999	9999	I don't Know	I don't know	2	9999	No	The patient	Yes	Yes	9999	9999	9999
>45	Female	MD	1997	Clinician	9999	9999	22	9999	9999	9999	9999	9999	9999	9999	9999	9999	9999	9999	9999	9999	9999	9999	9999	9999	9999	9999	All of the above	9999	9999	9999	9999	9999	9999	9999	9999	9999	9999	9999	Yes	Yes	2	9999	No	The hospital or Institute	No	Yes	Yes	No	No
9999	9999	PhD	2008	Clinician	9999	9999	10	Yes	9999	9999	9999	No	9999	9999	9999	9999	9999	9999	Yes	No	No	2	No	Yes	No	Yes	To guide the life of people	9999	9999	9999	9999	9999	9999	Not selected	Not selected	Not selected	Yes	0	Yes	Yes	1	9999	No	The hospital or Institute	No	Yes	Yes	No	No
31-45	Male	MD	9999	Clinician	9999	9999	7	No	9999	9999	No	No	9999	9999	9999	9999	yes	yes	No	No	Yes	1	No	Yes	Yes	Yes	All of the above	Not selected	Not selected	Not selected	Yes	Not selected	9999	Not selected	Not selected	Not selected	Yes	0	Yes	Yes	2	9999	No	The hospital or Institute	Yes	Yes	Yes	Yes	No
31-45	Male	Board certified	2009	Clinician	Surgery	9999	3	Yes	9999	9999	Yes	Yes	Yes	9999	Yes	3	yes	yes	Yes	Yes	Yes	1	Yes	Yes	Yes	Yes	All of the above	Not selected	Not selected	Not selected	Not selected	Yes	9999	Yes	Not selected	Not selected	Not selected	0	Yes	Yes	1	9999	9999	The hospital or Institute	No	Yes	Yes	Yes	Yes
31-45	Female	MD	9999	Clinician	Internal Medicine	9999	2	No	9999	9999	No	No	9999	9999	9999	9999	yes	yes	No	No	No	1	No	Yes	Yes	Yes	All of the above	9999	9999	9999	9999	9999	9999	Not selected	Not selected	Not selected	Yes	0	Yes	Yes	2	9999	No	The hospital or Institute	Yes	Yes	Yes	Yes	No
>45	Male	Masters	9999	Clinician	Pediatric	9999	20	Yes	9999	9999	No	Yes	Yes	9999	No	25	yes	no	Yes	No	No	1	Yes	Yes	No	Yes	To guide the life of people	Not selected	Not selected	Not selected	Yes	Not selected	9999	Not selected	Not selected	Not selected	Yes	0	Yes	Yes	3	9999	I don't know	The hospital or Institute	I don't know	Yes	Yes	No	No
31-45	Male	9999	9999	Clinician	9999	9999	14	No	9999	9999	No	No	9999	9999	9999	9999	yes	yes	Yes	No	No	1	No	Yes	Yes	Yes	All of the above	Not selected	Not selected	Not selected	Not selected	Yes	9999	Yes	Yes	Not selected	Yes	0	Yes	Yes	2	9999	No	The hospital or Institute	Yes	Yes	Yes	Yes	Yes
31-45	Female	MD	2018	Clinician	9999	9999	1	Yes	2	9999	No	No	9999	9999	9999	2	yes	no	Yes	No	Yes	1	Yes	Yes	Yes	Yes	To guide the life of people	Not selected	Not selected	Not selected	Not selected	Yes	9999	Not selected	Not selected	Not selected	Yes	0	Yes	No	2	9999	No	The hospital or Institute	No	No	9999	No	No
31-45	Male	MD	2011	Clinician	Pediatric	9999	4	Yes	3	9999	Yes	Yes	Yes	9999	No	1	yes	no	Yes	No	No	3	Yes	Yes	No	Yes	9999	Not selected	Not selected	Not selected	Not selected	Yes	9999	Yes	Not selected	Not selected	Not selected	0	Yes	Yes	2	9999	No	The hospital or Institute	I don't know	Yes	Yes	Yes	No
31-45	Male	MD	2010	Resident doctors	9999	9999	2	Yes	9999	9999	Yes	No	9999	9999	9999	9999	yes	yes	Yes	No	3	3	uncertain	Yes	No	Yes	All of the above	Not selected	Not selected	Not selected	Not selected	Yes	9999	Yes	Not selected	Not selected	Not selected	0	Yes	Yes	1	9999	No	The hospital or Institute	Yes	Yes	Yes	Yes	No
31-45	Male	MD	2013	Resident doctors	Obstetrics/ Gynecology	9999	0	Yes	2	9999	Yes	Yes	Yes	9999	Yes	2	yes	yes	Yes	Yes	Yes	1	Yes	Yes	Yes	Yes	All of the above	Not selected	Not selected	Not selected	Not selected	Yes	9999	Not selected	Not selected	Not selected	Yes	0	Yes	No	2	9999	No	The hospital or Institute	No	No	No	Yes	No
31-45	Female	MD	2017	Resident doctors	Obstetrics/ Gynecology	9999	1	No	9999	9999	No	No	9999	9999	9999	0	9999	9999	No	No	No	1	No	Yes	No	Yes	All of the above	Not selected	Not selected	Not selected	Not selected	Yes	9999	Yes	Not selected	Not selected	Not selected	0	Yes	Yes	2	9999	No	The hospital or Institute	Yes	I don't know	Yes	Yes	Yes
31-45	Female	MD	2015	Resident doctors	Obstetrics/ Gynecology	9999	3	9999	9999	9999	9999	No	9999	9999	9999	0	9999	9999	Yes	No	Yes	3	uncertain	Yes	No	uncertain	All of the above	Not selected	Not selected	Not selected	Not selected	Yes	9999	Yes	Not selected	Not selected	Yes	0	Yes	Yes	1	9999	No	The hospital or Institute	No	Yes	Yes	Yes	No
>45	Male	MD	1986	Clinician	9999	9999	25	No	9999	9999	No	Yes	No	9999	No	12	no	no	No	No	No	2	No	Yes	Yes	Yes	To regulate the lives of people	Not selected	Not selected	Not selected	Yes	Not selected	9999	Not selected	Not selected	Yes	Not selected	0	Yes	No	2	9999	No	The hospital or Institute	I don't know	Yes	Yes	No	No
>45	Female	MD	9999	Clinician	Obstetrics/ Gynecology	9999	25	No	9999	9999	No	Yes	Yes	9999	9999	9999	no	no	Yes	No	Yes	2	No	uncertain	Yes	uncertain	All of the above	Not selected	Not selected	Not selected	Not selected	Yes	9999	Not selected	Not selected	Not selected	Yes	0	I don't Know	Yes	1	9999	Yes	The hospital or Institute	Yes	I don't know	Yes	No	No
31-45	Male	MD	9999	Clinician	9999	9999	8	No	9999	9999	No	No	9999	9999	9999	0	9999	9999	Yes	No	No	1	No	Yes	Yes	Yes	All of the above	Not selected	Not selected	Not selected	Not selected	Yes	9999	Yes	Not selected	Not selected	Not selected	0	Yes	Yes	2	9999	No	The hospital or Institute	Yes	Yes	Yes	Yes	No
>45	Male	MD	1991	Clinician	Pediatric	9999	21	No	9999	9999	9999	Yes	No	9999	No	0	9999	9999	Yes	Yes	Yes	1	Yes	Yes	Yes	Yes	All of the above	Not selected	Yes	Not selected	Not selected	Not selected	9999	Yes	Not selected	Not selected	Not selected	0	Yes	Yes	2	9999	No	The hospital or Institute	No	Yes	Yes	No	No
9999	Male	MD	1987	Clinician	Pediatric	9999	33	No	10	9999	No	Yes	No	9999	No	5	no	no	9999	9999	9999	9999	9999	9999	Yes	9999	All of the above	9999	9999	9999	9999	9999	9999	Not selected	Not selected	Not selected	Yes	0	Yes	Yes	2	9999	No	The hospital or Institute	Yes	No	Yes	No	No
>45	Female	MD	1989	Clinician	9999	9999	30	Yes	10	9999	No	Yes	Yes	9999	No	10	yes	no	9999	9999	9999	9999	9999	9999	9999	9999	9999	9999	9999	9999	9999	9999	9999	9999	9999	9999	9999	9999	9999	9999	9999	9999	9999	9999	9999	9999	Yes	No	No
>45	Female	MD	9999	Clinician	Obstetrics/ Gynecology	9999	13	Yes	3	9999	No	Yes	Yes	9999	No	3	yes	no	Yes	No	No	3	Yes	Yes	Yes	No	All of the above	Not selected	Not selected	Not selected	Not selected	Yes	9999	Yes	Not selected	Not selected	Not selected	0	Yes	Yes	2	9999	No	The hospital or Institute	No	No	9999	Yes	No
9999	9999	MD	1989	Clinician	9999	9999	23	No	9999	9999	9999	No	9999	9999	9999	4	yes	yes	Yes	No	No	1	Yes	Yes	No	Yes	To regulate the lives of people	Not selected	Not selected	Not selected	Not selected	Yes	9999	Yes	Not selected	Not selected	Not selected	0	Yes	Yes	2	9999	No	The hospital or Institute	No	Yes	Yes	No	No
31-45	Female	MD	2015	Resident doctors	Internal Medicine	9999	3	No	9999	9999	No	Yes	Yes	9999	Yes	1	yes	yes	Yes	No	Yes	1	uncertain	Yes	No	uncertain	All of the above	Not selected	Not selected	Not selected	Not selected	Yes	9999	Not selected	Not selected	Not selected	Yes	0	Yes	Yes	2	9999	No	The patient	I don't know	I don't know	Yes	Yes	No
31-45	Male	MD	2019	Resident doctors	Pediatric	9999	0	No	9999	9999	No	No	9999	9999	9999	0	9999	9999	Yes	No	Yes	2	Yes	Yes	Yes	Yes	All of the above	Not selected	Not selected	Not selected	Not selected	Yes	9999	Not selected	Not selected	Not selected	Yes	0	Yes	Yes	2	9999	No	The hospital or Institute	I don't know	Yes	Yes	No	No
31-45	Female	MD	2019	Resident doctors	Pediatric	9999	0	No	9999	9999	No	No	9999	9999	9999	2	yes	no	Yes	No	Yes	2	Yes	Yes	Yes	Yes	All of the above	Not selected	Not selected	Not selected	Not selected	Yes	9999	Not selected	Not selected	Not selected	Yes	0	Yes	Yes	2	9999	No	The hospital or Institute	I don't know	Yes	Yes	No	No
31-45	Female	MD	2016	Resident doctors	Pediatric	9999	9999	No	9999	9999	No	No	9999	9999	9999	0	9999	9999	No	uncertain	3	3	uncertain	uncertain	No	uncertain	All of the above	Not selected	Not selected	Not selected	Not selected	Yes	9999	Not selected	Not selected	Not selected	Yes	0	Yes	Yes	2	9999	No	The hospital or Institute	Yes	Yes	Yes	Yes	Yes
31-45	Female	MD	9999	Resident doctors	Internal Medicine	9999	8	No	9999	9999	No	Yes	Yes	9999	No	1	yes	no	No	No	No	2	No	Yes	Yes	Yes	All of the above	Not selected	Yes	Not selected	Not selected	Not selected	9999	Yes	Not selected	Yes	Yes	0	Yes	Yes	2	9999	Yes	The hospital or Institute	Yes	Yes	Yes	Yes	No
31-45	Female	MD	2016	Resident doctors	9999	9999	3	No	1	9999	No	Yes	Yes	9999	No	1	yes	no	No	No	No	1	Yes	Yes	No	Yes	All of the above	Not selected	Yes	Not selected	Not selected	Not selected	9999	Not selected	Not selected	Not selected	Yes	0	Yes	Yes	2	9999	No	The hospital or Institute	Yes	Yes	Yes	No	No
31-45	Male	MD	2014	Resident doctors	9999	9999	4	Yes	3	9999	No	No	9999	9999	9999	6	yes	no	Yes	No	Yes	1	Yes	Yes	No	uncertain	To guide the life of people	Not selected	Not selected	Not selected	Not selected	Yes	9999	Yes	Not selected	Not selected	Not selected	0	Yes	Yes	2	9999	No	The hospital or Institute	Yes	Yes	I don't know	Yes	Yes
31-45	Male	MD	2015	Resident doctors	9999	9999	3	Yes	4	9999	Yes	Yes	Yes	9999	Yes	9999	yes	yes	Yes	No	Yes	1	Yes	Yes	No	Yes	All of the above	Not selected	Not selected	Not selected	Yes	Not selected	9999	Not selected	Not selected	Not selected	Yes	0	Yes	Yes	2	9999	No	The hospital or Institute	Yes	Yes	Yes	Yes	No
31-45	Male	MD	2018	Resident doctors	9999	9999	1	No	9999	9999	No	9999	No	9999	No	1	yes	no	Yes	No	Yes	1	Yes	Yes	Yes	uncertain	All of the above	Not selected	Not selected	Not selected	Not selected	Yes	9999	Not selected	Not selected	Not selected	Yes	0	Yes	Yes	1	9999	No	The hospital or Institute	Yes	No	9999	Yes	No
31-45	Male	MD	2018	Resident doctors	Internal Medicine	9999	1	No	0	9999	No	No	9999	9999	9999	9999	no	yes	No	No	Yes	1	No	Yes	No	uncertain	To guide the life of people	Not selected	Not selected	Not selected	Not selected	Yes	9999	Yes	Not selected	Not selected	Not selected	0	Yes	No	2	9999	I don't know	The hospital or Institute	I don't know	Yes	Yes	No	No
31-45	Female	PhD	9999	Senior Lecturer	Surgery	9999	2	9999	9999	9999	9999	No	9999	9999	9999	0	9999	9999	Yes	No	No	3	9999	uncertain	Yes	uncertain	All of the above	Not selected	Not selected	Not selected	Yes	Not selected	9999	Not selected	Yes	Not selected	Yes	0	Yes	Yes	2	9999	No	The hospital or Institute	Yes	Yes	Yes	No	No
31-45	Female	PhD	2008	Clinician	Obstetrics/ Gynecology	9999	10	Yes	1	9999	No	Yes	Yes	9999	No	2	yes	no	Yes	No	No	1	Yes	Yes	Yes	Yes	All of the above	Not selected	Not selected	Not selected	Not selected	Yes	9999	Yes	Not selected	Not selected	Not selected	0	Yes	Yes	2	9999	No	The hospital or Institute	Yes	Yes	Yes	No	No
>45	Male	MD	1983	Assistant Professor	9999	9999	35	No	9999	9999	No	No	9999	9999	9999	2	yes	no	No	No	No	2	No	Yes	Yes	Yes	All of the above	9999	9999	9999	9999	9999	9999	Yes	Not selected	Not selected	Not selected	0	Yes	Yes	2	9999	I don't know	The patient	Yes	I don't know	I don't know	No	No
>45	Male	MD	1984	Professor	Internal Medicine	9999	25	Yes	2	9999	Yes	Yes	Yes	9999	Yes	14	yes	yes	Yes	Yes	Yes	2	Yes	Yes	Yes	Yes	To guide the life of people	Not selected	Not selected	Not selected	Not selected	Yes	9999	Not selected	Not selected	Not selected	Yes	0	Yes	Yes	1	9999	No	The hospital or Institute	No	Yes	Yes	Yes	Yes
>45	Male	9999	9999	Clinician	Pediatric	9999	34	Yes	9999	9999	Yes	9999	Yes	9999	Yes	9999	yes	yes	Yes	No	Yes	1	No	Yes	Yes	9999	All of the above	Not selected	Not selected	Not selected	Not selected	Yes	9999	9999	9999	9999	9999	9999	Yes	Yes	3	9999	9999	The hospital or Institute	No	Yes	Yes	No	Yes
9999	Male	MD	9999	Clinician	9999	9999	10	No	9999	9999	No	Yes	No	9999	No	2	no	no	No	No	Yes	3	No	Yes	No	No	All of the above	Not selected	Yes	Not selected	Not selected	Not selected	9999	9999	9999	9999	9999	9999	Yes	Yes	3	9999	No	The hospital or Institute	Yes	Yes	I don't know	No	No
31-45	Male	Board certified	2019	Associate Professor	9999	9999	3	Yes	10	9999	No	9999	No	9999	No	3	yes	no	Yes	Yes	No	9999	Yes	Yes	Yes	Yes	All of the above	Not selected	Not selected	Not selected	Not selected	Yes	9999	Yes	Not selected	Not selected	Not selected	0	Yes	Yes	2	9999	Yes	The hospital or Institute	No	Yes	Yes	Yes	No
31-45	Female	MD	9999	Clinician	9999	9999	7	Yes	2	9999	Yes	No	9999	9999	9999	1	yes	yes	Yes	No	Yes	1	Yes	Yes	Yes	Yes	All of the above	Not selected	Not selected	Not selected	Not selected	Yes	9999	Yes	Yes	Yes	Yes	0	Yes	Yes	2	9999	No	The hospital or Institute	Yes	Yes	Yes	Yes	Yes
>45	Female	Masters	1991	Assistant Professor	Internal Medicine	9999	20	Yes	9999	9999	Yes	No	9999	9999	9999	5	yes	yes	Yes	No	Yes	2	No	Yes	No	uncertain	To guide the life of people	Not selected	Not selected	Not selected	Yes	Not selected	9999	Not selected	Not selected	Not selected	Yes	0	Yes	Yes	1	9999	No	The hospital or Institute	No	No	9999	No	No
9999	Male	MD	1990	Assistant Professor	Surgery	9999	25	Yes	15	9999	No	Yes	Yes	9999	No	5	yes	no	Yes	No	Yes	1	9999	Yes	No	Yes	All of the above	Not selected	Yes	Not selected	Not selected	Not selected	9999	Yes	Not selected	Not selected	Not selected	0	Yes	Yes	2	9999	No	The patient	Yes	Yes	Yes	Yes	No
31-45	Female	MD	2014	Resident doctors	Pediatric	9999	4	9999	9999	9999	9999	No	9999	9999	9999	1	yes	yes	Yes	No	Yes	3	Yes	No	No	Yes	All of the above	Not selected	Not selected	Not selected	Not selected	Yes	9999	Not selected	Not selected	Not selected	Yes	0	Yes	No	2	9999	No	The hospital or Institute	Yes	No	9999	No	No
31-45	Female	MD	2017	Resident doctors	Internal Medicine	9999	1	9999	9999	9999	9999	No	9999	9999	9999	0	9999	9999	No	No	No	3	uncertain	Yes	No	uncertain	To guide the life of people	Not selected	Not selected	Not selected	Not selected	Yes	9999	Not selected	Not selected	Not selected	Yes	0	Yes	Yes	2	9999	I don't know	The hospital or Institute	Yes	Yes	I don't know	No	No
31-45	Female	MD	9999	Resident doctors	Pediatric	9999	3	Yes	2	9999	No	Yes	Yes	9999	No	2	yes	no	No	No	Yes	2	No	Yes	No	Yes	All of the above	Not selected	Not selected	Not selected	Not selected	Yes	9999	Yes	Not selected	Not selected	Not selected	0	Yes	Yes	2	9999	No	The hospital or Institute	No	No	9999	No	No
31-45	Male	MD	2015	Resident doctors	9999	9999	3	No	9999	9999	No	No	9999	9999	9999	0	9999	9999	Yes	No	Yes	2	No	Yes	No	Yes	All of the above	Not selected	Not selected	Not selected	Not selected	Yes	9999	Yes	Not selected	Not selected	Not selected	0	Yes	Yes	2	9999	No	The hospital or Institute	Yes	No	No	No	No
31-45	Male	MD	9999	Resident doctors	Surgery	9999	4	No	0	9999	No	No	9999	9999	9999	0	9999	9999	Yes	No	Yes	1	No	Yes	Yes	uncertain	To guide the life of people	Not selected	Not selected	Not selected	Not selected	Yes	9999	Not selected	Not selected	Not selected	Yes	0	Yes	Yes	2	9999	No	The hospital or Institute	No	I don't know	9999	Yes	No
31-45	Male	MD	2018	Clinician	9999	9999	1	9999	9999	9999	9999	9999	9999	9999	9999	2	yes	yes	No	No	No	2	Yes	Yes	Yes	Yes	To guide the life of people	Not selected	Not selected	Not selected	Not selected	Yes	9999	Yes	Yes	Yes	Yes	0	Yes	Yes	2	9999	No	The hospital or Institute	Yes	Yes	Yes	No	No
31-45	Male	PhD	2017	Resident doctors	Surgery	9999	2	Yes	328	9999	No	No	9999	9999	9999	15	yes	yes	Yes	No	Yes	2	Yes	Yes	Yes	uncertain	To guide the life of people	Not selected	Not selected	Not selected	Not selected	Yes	9999	Yes	Not selected	Not selected	Yes	0	Yes	Yes	1	9999	No	The hospital or Institute	No	Yes	Yes	Yes	No
31-45	Female	MD	2016	Resident doctors	5	9999	3	Yes	2	9999	No	No	9999	9999	9999	0	9999	9999	Yes	No	No	3	Yes	Yes	Yes	uncertain	All of the above	9999	9999	9999	9999	9999	9999	Not selected	Not selected	Not selected	Yes	0	Yes	Yes	2	9999	No	The hospital or Institute	Yes	Yes	Yes	No	No
>45	Male	MD	1972	Professor	Surgery	9999	42	Yes	9999	9999	No	Yes	No	9999	No	126	yes	no	Yes	Yes	Yes	1	Yes	Yes	Yes	Yes	To guide the life of people	Not selected	Not selected	Not selected	Not selected	Yes	9999	Yes	Not selected	Not selected	Yes	0	Yes	Yes	2	9999	No	The hospital or Institute	Yes	Yes	Yes	Yes	Yes
31-45	Female	MD	9999	Resident doctors	Internal Medicine	9999	3	Yes	9999	9999	Yes	Yes	Yes	9999	Yes	2	yes	yes	Yes	Yes	Yes	1	Yes	Yes	Yes	Yes	To guide the life of people	Not selected	Not selected	Not selected	Not selected	Yes	9999	Not selected	Not selected	Not selected	Yes	0	Yes	Yes	1	9999	No	The hospital or Institute	Yes	Yes	Yes	Yes	Yes
31-45	Male	MD	2006	Clinician	Internal Medicine	9999	5	Yes	7	9999	Yes	Yes	Yes	9999	Yes	14	yes	yes	Yes	No	Yes	3	Yes	Yes	No	Yes	All of the above	Not selected	Not selected	Not selected	Not selected	Yes	9999	Yes	Yes	Not selected	Yes	0	Yes	Yes	2	9999	No	The hospital or Institute	I don't know	Yes	Yes	Yes	Yes
31-45	Female	MD	2016	Resident doctors	Surgery	9999	3	No	9999	9999	No	No	9999	9999	9999	9999	no	no	No	No	3	1	uncertain	Yes	Yes	Yes	All of the above	Not selected	Not selected	Not selected	Not selected	Yes	9999	Yes	Yes	Not selected	Yes	0	Yes	Yes	2	9999	No	The hospital or Institute	No	Yes	Yes	No	No
31-45	Male	MD	9999	Clinician	9999	9999	2	Yes	1	9999	Yes	0	9999	9999	9999	8	yes	yes	Yes	No	No	2	Yes	Yes	Yes	Yes	To guide the life of people	Not selected	Yes	Not selected	Not selected	Not selected	9999	Yes	Not selected	Not selected	Not selected	0	Yes	Yes	2	9999	No	The hospital or Institute	Yes	Yes	Yes	No	No
[truncated: 49 more columns]
